# Supplementary material for: Pheromone expression reveals putative mechanism of unisexuality in a saprobic ascomycete fungus
Source: PLoS One. 2018 Mar 5;13(3):e0192517. doi: 10.1371/journal.pone.0192517 (PMC5837088; doi:10.1371/journal.pone.0192517)
Supplement: S1 Table — (XLSX) [file pone.0192517.s001.xlsx]

## Sheet: Sheet1
	Table S1: Quality and concentration of total RNA extractions from vegetative and sporulating cultures of H. omanensis and H. moniliformis
	Species	CMW Number (Replicate)	Mating Type	Culture Type	Quality (RQI a)	Concentration (ng/µl)
	Huntiella omanensis	44450 (1)	MAT1	Vegetative	10	585,18
		44450 (2)			10	530,32
		44450 (3)			9.9	901,17
		44442 (1)	MAT2	Vegetative	10	501,14
		44442 (2)			10	736,76
		44442 (3)			10	648,62
		11056 (1)	MAT1 x MAT2	Sporulating	9.3	387,78
		11056 (2)			9.5	349,8
		11056 (3)			9.4	445,84
	Huntiella moniliformis	36919.NS (1)	MAT2	Vegetative	10	668,5
		36919.NS (2)			9.9	1444,35
		36919.NS (3)			9.9	459,74
		36919.S (1)	MAT2	Sporulating	10	1436,56
		36919.S (2)			10	2100,75
		36919.S (3)			10	1668,8
	a RNA quality indicator scale, where 1 = completely degraded and 10 = fully intact
