# Supplementary material for: Pheromone expression reveals putative mechanism of unisexuality in a saprobic ascomycete fungus
Source: PLoS One. 2018 Mar 5;13(3):e0192517. doi: 10.1371/journal.pone.0192517 (PMC5837088; doi:10.1371/journal.pone.0192517)
Supplement: S2 Table — (XLSX) [file pone.0192517.s002.xlsx]

## Sheet: Sheet1
	Table S2: RNA sequencing and genome mapping statistics
	Species	CMW Number (Replicate)	Number of Reads		Average Read Length (bp)		Non-rRNA Reads		Reads Mapped to Genome a
			Before Trimming	After Trimming	Before Trimming	After Trimming	Number	Percentage	Number	Percentage
	Huntiella omanensis	44442 (1)	14 439 429	14 439 043	135	89	9 970 089	69.06	6 050 643	60.69
		44442 (2)	20 868 738	20 868 484	118	89	13 668 359	65.51	7 716 605	56.46
		44442 (3)	17 823 061	17 822 539	128	84	12 172 107	68.31	7 173 699	58.94
		44450 (1)	16 729 927	16 729 334	132	89	11 390 836	70	7 115 814	62.47
		44450 (2)	15 556 244	15 555 209	154	98	11 624 602	74.73	7 429 104	63.91
		44450 (3)	24 531 123	24 529 393	146	95	17 469 067	71.22	10 999 977	62.97
		11056 (1)	26 732 536	26 730 695	140	92	19 406 088	72.6	12 439 514	64.1
		11056 (2)	25 102 815	25 100 675	130	91	18 617 252	74.17	11 943 742	64.15
		11056 (3)	23 909 227	23 907 700	131	92	17 099 036	71.52	11 387 527	66.6
	Huntiella moniliformis	36919.NS (1)	13 784 335	13 782 619	167	103	13 488 552	97.87	10 075 465	74.7
		36919.NS (2)	13 249 741	13 248 528	171	105	8 012 430	60.48	5 301 798	66.17
		36919.NS (3)	14 446 815	14 445 640	172	105	13 812 976	95.62	10 308 955	74.63
		36919.S (1)	25 000 346	24 998 332	141	91	19 930 289	79.73	13 596 730	68.22
		36919.S (2)	20 592 370	20 591 057	146	94	15 789 116	76.68	10 867 877	68.83
		36919.S (3)	22 528 270	22 526 586	141	92	18 268 108	81.1	13 208 742	72.3
	a Only non-rRNA reads were mapped to the genome
