# Supplementary material for: Pheromone expression reveals putative mechanism of unisexuality in a saprobic ascomycete fungus
Source: PLoS One. 2018 Mar 5;13(3):e0192517. doi: 10.1371/journal.pone.0192517 (PMC5837088; doi:10.1371/journal.pone.0192517)
Supplement: S3 Table — (XLSX) [file pone.0192517.s003.xlsx]

## Sheet: Sheet1
	Table S3: Genes highly expressed in vegetative and sporulating cultures of H. moniliformis
	Vegetative cultures			Sporulating cultures
	Gene ID	Putative Product or Domain		Gene ID	Putative Product or Domain
	g122	Profilin		g135	Calcium calmodulin-dependent protein kinase
	g169	40s ribosomal protein s0		gg265	C6 transcription factor
	g199	D-arabinitol 2-dehydrogenase		gg339	60s ribosomal protein l43
	g217	60s ribosomal protein l4		g697	Cipc-like antibiotic response protein
	g236	Palmitoyltransferase pfa3		g721	6-phosphogluconate decarboxylating 1
	g265	C6 transcription factor		g969	Wd repeat containing protein 44
	g339	60s ribosomal protein l43		g1195	Elongation factor 3
	g368	40s ribosomal protein s22		g1204	Hypothetical protein cob_02430
	g442	Bzip transcription factor		g1412	Woronin body major protein
	g469	60s ribosomal protein l25		g1541	Dnase1 protein
	g529	60s ribosomal protein l37		g1966	Cyanovirin-n family protein
	g611	60s ribosomal protein l7		g2245	Stf2-like protein
	g697	Cipc-like antibiotic response protein		g2416	Zip zinc iron transporter
	g786	Acyl-desaturase		g2442	Polyubiquitin
	g834	Copper transport protein ctr4		g3000	Cerato-platanin-related secreted protein
	g892	Ketol-acid reductoisomerase		g3134	Glycolipid anchored surface protein
	g913	Hypothetical protein		g3185	40s ribosomal protein s23
	g934	Gtp-binding nuclear protein gsp1 ran		g3196	Hypothetical protein sapio_cds7871
	g1008	60s ribosomal protein l8		g3285	40s ribosomal protein s20
	g1204	Hypothetical protein		g3341	Aldo keto reductase
	g1213	Histone H4		g3762	Acyl binding protein
	g1230	Phospholipase d1		g3853	Hypothetical protein sapio_cds6282
	g1339	Histone H2B		g3878	Atp-citrate synthase subunit 1
	g1412	Woronin body major protein		g3981	Sucrase- intestinal
	g1545	Farnesyl pyrophosphate synthase		g4217	Hypothetical protein cfo_g2823
	g1692	Eukaryotic translation initiation factor 5a-2		g4365	High-affinity glucose transporter rgt2 protein
	g1699	40s ribosomal protein s17		g4414	Dna damage checkpoint protein rad24
	g1806	Alcohol dehydrogenase 1		g4588	No significant similarity
	g1966	Cyanovirin-n family protein		g4873	40s ribosomal protein s1
	g2339	40s ribosomal protein s7		g5293	Hypothetical protein cfo_g3602
	g2358	Glycoside hydrolase family 18 protein		g5379	Allergen asp f7
	g2416	Zip zinc iron transporter		g5491	Trichothecene 3-o-acetyltransferase
	g2442	Polyubiquitin		g5572	Hsp70-like protein
	g2510	Elongation factor 1-β		g5615	Hypothetical protein
	g2522	Nadph dehydrogenase		g5695	Pantothenate transporter liz1
	g2568	40s ribosomal protein s15		g5717	14-3-3 family protein
	g2650	Mitochondrial phosphate carrier protein		g5916	Heat shock protein 90
	g2943	Actin lateral binding protein		g6056	Peptidyl-prolyl cis-trans mitochondrial
	g3000	Cerato-platanin-related secreted protein		g6499	Gtp-binding protein rhoa
	g3185	40s ribosomal protein s23		g1135	Glyceraldehyde-3-phosphate dehydrogenase
	g3283	60s ribosomal protein l16		g326	Superoxide dismutase partial mrna
	g3285	40s ribosomal protein s20		g2882	No significant similarity
	g3515	60s ribosomal protein l17		g3352	No significant similarity
	g3560	40s ribosomal protein s27		g2973	Phosphoserine phosphatase
	g3688	Gas1-like protein		g4082	No significant similarity
	g3692	60s ribosomal protein l20		g1098	Glycogenin
	g3735	40s ribosomal protein s9		g310	Enolase
	g3750	Multicopper oxidase		g1025	No significant similarity
	g3762	Acyl binding protein		g6676	Hypothetical protein
	g3845	Carrier protein		g1754	No significant similarity
	g3970	Inositol-3-phosphate synthase		g3356	Phosphoglycerate kinase
	g3981	Sucrase- intestinal		g37	Glutamate decarboxylase mrna
	g3984	60s ribosomal protein l5		g3718	Peroxisomal matrix protein
	g4029	40s ribosomal protein s21		g4707	Triosephosphate isomerase mrna
	g4229	Methyltransferase domain-containing protein		g1212	Histone h3
	g4282	No significant similarity		g544	Malate synthase protein mrna
	g4414	DNA damage checkpoint protein rad24		g2563	Non-histone chromosomal protein 6
	g4479	Minor allergen alt a 7		g3133	No significant similarity
	g4628	60s ribosomal protein l14-b		g1215	No significant similarity
	g4758	Secreted aspartic proteinase precursor		g5122	No significant similarity
	g4776	Small secreted protein		g5326	Succinyl-coa ligase beta-chain partial mrna
	g4873	40s ribosomal protein s1		g5297
	g4887	60s ribosomal protein l44		g1576	Hydrolase protein
	g4954	Endo-beta-xylanase		g162	Plasma membrane ATPase
	g5017	Anchored cell wall protein 4		g1723	Actin
	g5043	Guanine nucleotide-binding protein subunit β-like protein		g1438	Phosphae permease
	g5127	60s ribosomal protein l10a		g5809	inorganic pyrophosphatase mRNA
	g5188	40s ribosomal protein s2		g3104	No significant similarity
	g5373	Cytochrome b-c1 complex subunit 8		g2254	Translation elongation factor
	g5389	60s ribosomal protein l10-a		g3081	Elongation factor 1-gamma
	g5446	Ubiquitin-40s ribosomal protein s27a		g5626	Hypothetical protein
	g5572	Hsp70-like protein		g4415	No significant similarity
	g5615	Hypothetical protein		g1912	Mannitol-1-phosphate 5-dehydrogenase mRNA
	g5717	14-3-3 family protein		g3310	No significant similarity
	g5802	60s ribosomal protein l31		g1459	No significant similarity
	g6052	60s ribosomal protein l33-a		g471	RAN protein kinase
	g6056	Peptidyl-prolyl cis-trans mitochondrial		g5468	Hypothetical protein
	g6162	40s ribosomal protein s6		g6389	GC5 sugar transporter STL1
	g6172	Adp-ribosylation factor		g5616	HSP70-like protein
	g6219	60s ribosomal protein l27a		g3542	60S ribosomal protein L12
	g6291	Cytochrome c		g6551	No significant similarity
	g6456	Gpi anchored serine-threonine rich protein		g6625	Isocytrate lyase
	g6650	Helix-turn-helix domain-containing protein		g6703	Hypothetical protein
	g5320	Aldehyde dehydrogenase
	g4751	Translation elongation factor 1 α
	g162	Plasma membrance ATPase
	g160	Mitochondrial citrate synthase
	g367	40s ribosomal protein
	g310	Enolase
	g326	Superoxide dismutase
	g547	No significant similarity
	g610	Crp-2 ribosomal protein
	g639	ATP synthase β
	g753	60s ribosomal protein i35
	g759	60s ribosomal protein l6
	g770	40s ribosomal protein s13
	g884	60s ribosomal protein l11 mrna
	g940	No significant similarity
	g1025	No significant similarity
	g1135	Glyceraldehyde-3-phosphate dehydrogenase
	g1145	Histone H3
	g1212	Histone H3
	g1215	No significant similarity
	g1333	Aspartic protease
	g1338	Histone H2A
	g1723	Actin
	g1754	No significant similarity
	g1797	60s ribosomal protein l3 mrna
	g1960	No significant similarity
	g2068	60s ribosomal protein l2
	g2125	60s ribosomal protein l26
	g2174	40s ribosomal protein s18
	g2300	60s ribosomal protein p0
	g2310	Ribosomal protein l6
	g2418	40s ribosomal protein s19
	g2563	Non-histone chromosomal protein 6
	g2690	ATP synthase subunit 9
	g2691	Ribosomal protein s25
	g2692	40s ribosomal protein s5
	g2872	60s ribosomal protein l27
	g2882	No significant similarity
	g3059	60s ribosomal protein l23
	g3081	Elongation factor 1-gamma
	g3104	No significant similarity
	g3248	Ribosomal protein l15
	g3542	60s ribosomal protein l12
	g3600	Hypothetical protein
	g3718	Peroxisomal matrix protein
	g3734	Ribosomal protein l21e
	g3866	No significant similarity
	g4075	No significant similarity
	g4147	40s ribosomal protein s24
	g4215	Ubiquitin conjugating enzyme
	g4353	No significant similarity
	g4478	Mitochondrial peroxiredoxin-1
	g4610	40s ribosomal protein s4 partial
	g4707	Triosephosphate isomerase
	g4843	40s ribosomal protein s28
	g5175	40s ribosomal protein s11-b
	g5257	40s ribosomal protein s3
	g5353	No significant similarity
	g5390	60s ribosomal protein l30
	g5447	40s ribosomal protein s26e
	g5468	Hypothetical protein
	g5566	40s ribosomal protein s8-b
	g5626	Hypothetical protein
	g5686	Hypothetical protein
	g5714	60s ribosomal protein l36
	g5751	β-glucosidase
	g5809	Inorganic pyrophosphatase
	g5937	Ribosomal proten
	g5951	Subtilisin-like protease
	g6315	No significant similarity
	g6360	Translation initiation factor sui1
	g6433	No significant similarity
	g6676	Hypothetical protein
