# Supplementary material for: Pheromone expression reveals putative mechanism of unisexuality in a saprobic ascomycete fungus
Source: PLoS One. 2018 Mar 5;13(3):e0192517. doi: 10.1371/journal.pone.0192517 (PMC5837088; doi:10.1371/journal.pone.0192517)
Supplement: S4 Table — (XLSX) [file pone.0192517.s004.xlsx]

## Sheet: Sheet1
	Table S4: FET enriched GO terms associated with the genes highly expressed in vegetative and sporulating cultures of H. moniliformis
	Vegetative cultures					Sporulatinng cultures
	GO ID	GO Term	Category a	p-value b		GO ID	GO Term	Category a	p-value b
	GO:0006412	Translation	BP	1.4e-47		GO:0005975	Carbohydrate metabolic process	BP	2.2e-07
	GO:0044267	Cellular protein metabolic process	BP	6.4e-25		GO:0006006	Glucose metabolic process	BP	3.1e-06
	GO:0019538	Protein metabolic process	BP	2.7e-24		GO:0006007	Glucose catabolic process	BP	4.6e-06
	GO:0034645	Cellular macromolecule biosynthetic process	BP	6e-24		GO:0019320	Hexose catabolic process	BP	6.1e-06
	GO:0009059	Macromolecule biosynthetic process	BP	9.9e-24		GO:0046365	Monosaccharide catabolic process	BP	8.1e-06
	GO:1901576	Organic substance biosynthetic process	BP	2.3e-19		GO:0006096	Glycolysis	BP	8.8e-06
	GO:0044249	Cellular biosynthetic process	BP	3.2e-19		GO:0019318	Hexose metabolic process	BP	1.2e-05
	GO:0010467	Gene expression	BP	9.3e-19		GO:0005996	Monosaccharide metabolic process	BP	2.2e-05
	GO:0009058	Biosynthetic process	BP	1e-18		GO:0044724	Single-organism carbohydrate catabolic process	BP	9.2e-05
	GO:0002181	Cytoplasmic translation	BP	3.6e-13		GO:0044723	Single-organism carbohydrate metabolic process	BP	0.00017
	GO:0043581	Mycelium development	BP	1.2e-10		GO:0006091	Generation of precursor metabolites and energy	BP	0.00021
	GO:0044260	Cellular macromolecule metabolic process	BP	2.1e-10		GO:0006094	Gluconeogenesis	BP	0.00063
	GO:0007275	Multicellular organismal development	BP	4.2e-10		GO:0016052	Carbohydrate catabolic process	BP	0.00065
	GO:0044707	Single-multicellular organism process	BP	5.6e-10		GO:0006097	Glyoxylate cycle	BP	0.00065
	GO:0032501	Multicellular organismal process	BP	5.6e-10		GO:0046487	Glyoxylate metabolic process	BP	0.00065
	GO:0043170	Macromolecule metabolic process	BP	6.3e-10		GO:0046364	Monosaccharide biosynthetic process	BP	0.00081
	GO:0044238	Primary metabolic process	BP	6.4e-09		GO:0019319	Hexose biosynthetic process	BP	0.00081
	GO:0071704	Organic substance metabolic process	BP	2.6e-08		GO:0006414	Translational elongation	BP	0.001
	GO:0044237	Cellular metabolic process	BP	1.7e-07		GO:0016051	Carbohydrate biosynthetic process	BP	0.0015
	GO:0048856	Anatomical structure development	BP	9.7e-07		GO:0044262	Cellular carbohydrate metabolic process	BP	0.0024
	GO:0042254	Ribosome biogenesis	BP	3.1e-06		GO:0006081	Cellular aldehyde metabolic process	BP	0.0032
	GO:0042255	Ribosome assembly	BP	4.8e-06		GO:0030100	Regulation of endocytosis	BP	0.0032
	GO:0044767	Single-organism developmental process	BP	5.8e-06		GO:0006412	Translation	BP	0.0035
	GO:0006407	rRNA export from nucleus	BP	6.1e-06		GO:0043581	Mycelium development	BP	0.0046
	GO:0051029	rRNA transport	BP	6.1e-06		GO:0007275	Multicellular organismal development	BP	0.0062
	GO:0032502	Developmental process	BP	2e-05		GO:0044707	Single-multicellular organism process	BP	0.0066
	GO:0000027	Ribosomal large subunit assembly	BP	2.7e-05		GO:0032501	Multicellular organismal process	BP	0.0066
	GO:0022613	Ribonucleoprotein complex biogenesis	BP	0.00021		GO:0071555	Cell wall organization	BP	0.0071
	GO:0070925	Organelle assembly	BP	0.00032		GO:0045229	External encapsulating structure organization	BP	0.0071
	GO:0008152	Metabolic process	BP	0.00039		GO:0036166	Phenotypic switching	BP	0.015
	GO:0006414	Translational elongation	BP	0.00049		GO:0009306	Protein secretion	BP	0.015
	GO:0009987	Cellular process	BP	0.0025		GO:0035428	Hexose transmembrane transport	BP	0.015
	GO:0006449	Regulation of translational termination	BP	0.0033		GO:0015775	Beta-glucan transport	BP	0.015
	GO:0006415	Translational termination	BP	0.0038		GO:0015774	Polysaccharide transport	BP	0.015
	GO:0006405	RNA export from nucleus	BP	0.0057		GO:0033037	Polysaccharide localization	BP	0.015
	GO:0000028	Ribosomal small subunit assembly	BP	0.0065		GO:0006059	Hexitol metabolic process	BP	0.015
	GO:0042273	Ribosomal large subunit biogenesis	BP	0.0067		GO:0070528	Protein kinase C signaling cascade	BP	0.015
	GO:0044085	Cellular component biogenesis	BP	0.0083		GO:0090037	Positive regulation of protein kinase C signaling cascade	BP	0.015
	GO:0045727	Positive regulation of translation	BP	0.0084		GO:0090036	Regulation of protein kinase C signaling cascade	BP	0.015
	GO:0042274	Ribosomal small subunit biogenesis	BP	0.0091		GO:0019594	Mannitol metabolic process	BP	0.015
	GO:0015931	Nucleobase-containing compound transport	BP	0.012		GO:0048856	Anatomical structure development	BP	0.016
	GO:0051236	Establishment of rna localization	BP	0.015		GO:0060627	Regulation of vesicle-mediated transport	BP	0.018
	GO:0050658	RNA transport	BP	0.015		GO:0008643	Carbohydrate transport	BP	0.023
	GO:0050657	Nucleic acid transport	BP	0.015		GO:0009272	Fungal-type cell wall biogenesis	BP	0.026
	GO:0006417	Regulation of translation	BP	0.017		GO:0044767	Single-organism developmental process	BP	0.028
	GO:0043624	Cellular protein complex disassembly	BP	0.018		GO:0006099	Tricarboxylic acid cycle	BP	0.029
	GO:0022618	Ribonucleoprotein complex assembly	BP	0.019		GO:0060178	Regulation of exocyst localization	BP	0.03
	GO:0071826	Ribonucleoprotein complex subunit organization	BP	0.022		GO:0032953	Regulation of (1->3)-beta-d-glucan biosynthetic process	BP	0.03
	GO:0006403	RNA localization	BP	0.026		GO:0032952	Regulation of (1->3)-beta-d-glucan metabolic process	BP	0.03
	GO:0043244	Regulation of protein complex disassembly	BP	0.028		GO:0071577	Zinc ion transmembrane transport	BP	0.03
	GO:0010608	Post-transcriptional regulation of gene expression	BP	0.032		GO:0006538	Glutamate catabolic process	BP	0.03
	GO:0036166	Phenotypic switching	BP	0.034		GO:0010981	Regulation of cell wall macromolecule metabolic process	BP	0.03
	GO:1990145	Maintenance of translational fidelity	BP	0.034		GO:0008645	Hexose transport	BP	0.03
	GO:0043243	Positive regulation of protein complex disassembly	BP	0.034		GO:0015758	Glucose transport	BP	0.03
	GO:0042776	Mitochondrial ATP synthesis coupled proton transport	BP	0.034		GO:0090334	Regulation of cell wall (1->3)-beta-d-glucan biosynthetic process	BP	0.03
	GO:0009306	Protein secretion	BP	0.034		GO:0008361	Regulation of cell size	BP	0.03
	GO:0048025	Negative regulation of mRNA splicing, via spliceosome	BP	0.034		GO:0006104	Succinyl-CoA metabolic process	BP	0.03
	GO:0033384	Geranyl diphosphate biosynthetic process	BP	0.034		GO:0006101	Citrate metabolic process	BP	0.03
	GO:0033383	Geranyl diphosphate metabolic process	BP	0.034		GO:0034411	Cell wall (1->3)-beta-d-glucan biosynthetic process	BP	0.03
	GO:0002109	Maturation of SSU-rRNA from tricistronic rRNA transcript (SSU-rRNA, LSU-rRNA,5s)	BP	0.034		GO:0034410	Cell wall beta-glucan biosynthetic process	BP	0.03
	GO:0010998	Regulation of translational initiation by EIF2 alpha phosphorylation	BP	0.034		GO:0034407	Cell wall (1->3)-beta-d-glucan metabolic process	BP	0.03
	GO:0033119	Negative regulation of RNA splicing	BP	0.034		GO:0046323	Glucose import	BP	0.03
	GO:0044396	Actin cortical patch organization	BP	0.034		GO:0034219	Carbohydrate transmembrane transport	BP	0.03
	GO:0060733	Regulation of EFI2 alpha phosphorylation by amino acid starvation	BP	0.034		GO:0031505	Fungal-type cell wall organization	BP	0.035
	GO:0032232	Negative regulation of actin filament bundle assembly	BP	0.034		GO:0032502	Developmental process	BP	0.041
	GO:0045905	Positive regulation of translational termination	BP	0.034		GO:0044267	Cellular protein metabolic process	BP	0.044
	GO:0045901	Positive regulation of translational elongation	BP	0.034		GO:0006829	Zinc ion transport	BP	0.044
	GO:0043558	Regulation of translational initiation in response to stress	BP	0.034		GO:0060237	Regulation of fungal-type cell wall organization	BP	0.044
	GO:0050686	Negative regulation of mRNA processing	BP	0.034		GO:0032995	Regulation of fungal-type cell wall biogenesis	BP	0.044
	GO:0034198	Cellular response to amino acid starvation	BP	0.034		GO:0032951	Regulation of beta-glucan biosynthetic process	BP	0.044
	GO:0043241	Protein complex disassembly	BP	0.036		GO:0032950	Regulation of beta-glucan metabolic process	BP	0.044
	GO:0032970	Regulation of actin filament-based process	BP	0.036		GO:0015749	Monosaccharide transport	BP	0.044
	GO:0032956	Regulation of actin cytoskeleton organization	BP	0.036		GO:0009051	Pentose-phosphate shunt, oxidative branch	BP	0.044
	GO:0006096	Glycolysis	BP	0.043		GO:0006075	(1->3)-beta-d-glucan biosynthetic process	BP	0.044
	GO:0005840	Ribosome	CC	6.1e-61		GO:0006074	(1->3)-beta-d-glucan metabolic process	BP	0.044
	GO:0030529	Ribonucleoprotein complex	CC	6.4e-39		GO:0043649	Dicarboxylic acid catabolic process	BP	0.044
	GO:0043232	Intracellular non-membrane-bounded organelle	CC	4.5e-30		GO:0045807	Positive regulation of endocytosis	BP	0.044
	GO:0043228	Non-membrane-bounded organelle	CC	4.5e-30		GO:0031532	Actin cytoskeleton reorganization	BP	0.044
	GO:0044391	Ribosomal subunit	CC	6.3e-23		GO:0071554	Cell wall organization or biogenesis	BP	0.046
	GO:0022626	Cytosolic ribosome	CC	6.2e-20		GO:0007033	Vacuole organization	BP	0.049
	GO:0032991	Macromolecular complex	CC	3.5e-18		GO:0009514	Glyoxysome	CC	0.00022
	GO:0015935	Small ribosomal subunit	CC	4.1e-15		GO:0071944	Cell periphery	CC	0.00075
	GO:0022627	Cytosolic small ribosomal subunit	CC	1.4e-14		GO:0005886	Plasma membrane	CC	0.0019
	GO:0044445	Cytosolic part	CC	1.4e-13		GO:0044459	Plasma membrane part	CC	0.0026
	GO:0005737	Cytoplasm	CC	7.4e-13		GO:0042579	Microbody	CC	0.0045
	GO:0044444	Cytoplasmic part	CC	9e-13		GO:0005777	Peroxisome	CC	0.0045
	GO:0015934	Large ribosomal subunit	CC	3.1e-09		GO:0015935	Small ribosomal subunit	CC	0.0057
	GO:0022625	Cytosolic large ribosomal subunit	CC	4.8e-09		GO:0044391	Ribosomal subunit	CC	0.0098
	GO:0043229	Intracellular organelle	CC	7.4e-07		GO:0000015	Phosphopyruvate hydratase complex	CC	0.015
	GO:0043226	Organelle	CC	7.4e-07		GO:0022627	Cytosolic small ribosomal subunit	CC	0.018
	GO:0044424	Intracellular part	CC	4.5e-05		GO:0000148	1,3-beta-d-glucan synthase complex	CC	0.03
	GO:0005622	Intracellular	CC	5.8e-05		GO:0031226	Intrinsic to plasma membrane	CC	0.03
	GO:0044464	Cell part	CC	8.3e-05		GO:0042709	Succinate-CoA ligase complex	CC	0.03
	GO:0005623	Cell	CC	9.4e-05		GO:0005887	Integral to plasma membrane	CC	0.03
	GO:1990104	DNA bending complex	CC	0.00022		GO:0005840	Ribosome	CC	0.032
	GO:0000786	Nucleosome	CC	0.00022		GO:0043189	H4/H2A histone acetyltransferase complex	CC	0.044
	GO:0044815	DNA packaging complex	CC	0.0013		GO:0035267	NUA4 histone acetyltransferase complex	CC	0.044
	GO:0005829	Cytosol	CC	0.0027		GO:0005834	Heterotrimeric G-protein complex	CC	0.044
	GO:0005576	Extracellular region	CC	0.0033		GO:0034457	MPP10 complex	CC	0.044
	GO:0005884	Actin filament	CC	0.011		GO:0019904	Protein domain specific binding	MF	0.0021
	GO:0032432	Actin filament bundle	CC	0.011		GO:0015144	Carbohydrate transmembrane transporter activity	MF	0.0021
	GO:0032993	Protein-DNA complex	CC	0.015		GO:1901476	Carbohydrate transporter activity	MF	0.0021
	GO:0000015	Phosphopyruvate hydratase complex	CC	0.034		GO:0003746	Translation elongation factor activity	MF	0.0022
	GO:0005853	Eukaryotic translation elongation factor 1 complex	CC	0.034		GO:0003735	Structural constituent of ribosome	MF	0.005
	GO:0044446	Intracellular organelle part	CC	0.044		GO:0016830	Carbon-carbon lyase activity	MF	0.0051
	GO:0044422	Organelle part	CC	0.044		GO:0048037	Cofactor binding	MF	0.0062
	GO:0000785	Chromatin	CC	0.048		GO:0005198	Structural molecule activity	MF	0.0063
	GO:0003735	Structural constituent of ribosome	MF	3.7e-67		GO:0046912	Transferase activity, transferring acyl groups, acyl groups converted into alkyl on transfer	MF	0.0074
	GO:0005198	Structural molecule activity	MF	3.1e-57		GO:0050661	NADP binding	MF	0.011
	GO:0019843	rRNA binding	MF	7.6e-08		GO:0004634	Phosphopyruvate hydratase activity	MF	0.015
	GO:0003723	RNA binding	MF	1.8e-05		GO:0004618	Phosphoglycerate kinase activity	MF	0.015
	GO:0070181	SSU rRNA binding	MF	0.0011		GO:0004616	Phosphogluconate dehydrogenase (decarboxylating) activity	MF	0.015
	GO:0046982	Protein heterodimerization activity	MF	0.0026		GO:0008926	Mannitol-1-phosphate 5-dehydrogenase activity	MF	0.015
	GO:0051920	Peroxiredoxin activity	MF	0.011		GO:0004474	Malate synthase activity	MF	0.015
	GO:0019904	Protein domain specific binding	MF	0.011		GO:0004427	Inorganic diphosphatase activity	MF	0.015
	GO:0031386	Protein tag	MF	0.016		GO:0004365	Glyceraldehyde-3-phosphate dehydrogenase (NAD+) (phosphorylating) activity	MF	0.015
	GO:0003676	Nucleic acid binding	MF	0.02		GO:0004332	Fructose-bisphosphate aldolase activity	MF	0.015
	GO:0003746	Translation elongation factor activity	MF	0.021		GO:0008556	Potassium-transporting ATPase activity	MF	0.015
	GO:0043022	Ribosome binding	MF	0.021		GO:0015441	Beta-glucan-transporting ATPase activity	MF	0.015
	GO:0016616	Oxidoreductase activity, acting on the CH-OH group of donors, NAD or NADP as acceptor	MF	0.03		GO:0015438	Teichoic-acid-transporting ATPase activity	MF	0.015
	GO:0046983	Protein dimerization activity	MF	0.032		GO:0005516	Calmodulin binding	MF	0.015
	GO:0004660	Protein farnesyltransferase activity	MF	0.034		GO:0005391	Sodium:potassium-exchanging ATPase activity	MF	0.015
	GO:0004634	Phosphopyruvate hydratase activity	MF	0.034		GO:0015162	Teichoic acid transmembrane transporter activity	MF	0.015
	GO:0001965	G-protein alpha-subunit binding	MF	0.034		GO:0015160	Beta-glucan transmembrane transporter activity	MF	0.015
	GO:0005080	Protein kinase c binding	MF	0.034		GO:0015159	Polysaccharide transmembrane transporter activity	MF	0.015
	GO:0004512	Inositol-3-phosphate synthase activity	MF	0.034		GO:0015149	Hexose transmembrane transporter activity	MF	0.015
	GO:0004455	Ketol-acid reductoisomerase activity	MF	0.034		GO:0005355	Glucose transmembrane transporter activity	MF	0.015
	GO:0004427	Inorganic diphosphatase activity	MF	0.034		GO:0004807	Triose-phosphate isomerase activity	MF	0.015
	GO:0003968	RNA-directed RNA polymerase activity	MF	0.034		GO:0004776	Succinate-CoA ligase (GDP-forming) activity	MF	0.015
	GO:0004365	Glyceraldehyde-3-phosphate dehydrogenase (NAD+) (phosphorylating) activity	MF	0.034		GO:0022804	Active transmembrane transporter activity	MF	0.015
	GO:0016215	Acyl-CoA desaturase activity	MF	0.034		GO:0050662	Coenzyme binding	MF	0.024
	GO:0050038	L-xylulose reductase (NADP+) activity	MF	0.034		GO:0004573	Mannosyl-oligosaccharide glucosidase activity	MF	0.03
	GO:0004161	Dimethylallyltranstransferase activity	MF	0.034		GO:0004451	Isocitrate lyase activity	MF	0.03
	GO:0033851	Lavandulyl diphosphate synthase activity	MF	0.034		GO:0000062	Fatty-acyl-CoA binding	MF	0.03
	GO:0033849	Chrysanthemyl diphosphate synthase activity	MF	0.034		GO:0004351	Glutamate decarboxylase activity	MF	0.03
	GO:0016872	Intramolecular lyase activity	MF	0.034		GO:0003878	ATP citrate synthase activity	MF	0.03
	GO:0004807	Triose-phosphate isomerase activity	MF	0.034		GO:0046421	Methylisocitrate lyase activity	MF	0.03
	GO:0004768	Stearoyl-CoA 9-desaturase activity	MF	0.034		GO:0005385	Zinc ion transmembrane transporter activity	MF	0.03
	GO:0004766	Spermidine synthase activity	MF	0.034		GO:0015145	Monosaccharide transmembrane transporter activity	MF	0.03
	GO:0070180	LSU rRNA binding	MF	0.034		GO:0004775	Succinate-CoA ligase (ADP-forming) activity	MF	0.03
	GO:0046933	Proton-transporting ATP synthase activity, rotational mechanism	MF	0.035		GO:0004774	Succinate-CoA ligase activity	MF	0.03
	GO:0016705	Oxidoreductase activity, acting on paired donors, with incorporation or reduction of molecular oxygen	MF	0.046		GO:0016829	Lyase activity	MF	0.032
						GO:0022857	Transmembrane transporter activity	MF	0.033
						GO:0035639	Purine ribonucleoside triphosphate binding	MF	0.042
						GO:0001883	Purine nucleoside binding	MF	0.042
						GO:0032550	Purine ribonucleoside binding	MF	0.042
						GO:0032555	Purine ribonucleotide binding	MF	0.043
						GO:0017076	Purine nucleotide binding	MF	0.044
						GO:0016405	CoA-ligase activity	MF	0.044
						GO:0015295	Solute:hydrogen symporter activity	MF	0.044
						GO:0005402	Cation:sugar symporter activity	MF	0.044
						GO:0005351	Sugar:hydrogen symporter activity	MF	0.044
						GO:0016878	Acid-thiol ligase activity	MF	0.044
						GO:0032549	Ribonucleoside binding	MF	0.045
						GO:0001882	Nucleoside binding	MF	0.046
						GO:0043168	Anion binding	MF	0.046
						GO:0032553	Ribonucleotide binding	MF	0.049
						GO:0022891	Substrate-specific transmembrane transporter activity	MF	0.05
	a Go categories include Biological Process (BP), Cellular Component (CC) and Molecular Function (MF)
	b Enrichment testing was conducted using a Fisher's exact test to determine GO terms enriched in the list of highly expressed genes compared the entire gene complement
