# Supplementary material for: Pheromone expression reveals putative mechanism of unisexuality in a saprobic ascomycete fungus
Source: PLoS One. 2018 Mar 5;13(3):e0192517. doi: 10.1371/journal.pone.0192517 (PMC5837088; doi:10.1371/journal.pone.0192517)
Supplement: S5 Table — (XLSX) [file pone.0192517.s005.xlsx]

## Sheet: Sheet1
	Table S5: Genes highly expressed in vegetative and sporulating cultures of H. omanensis
	Vegetative cultures			Sporulating cultures
	Gene ID	Putative Product or Domain		Gene ID	Putative Product or Domain
	g157	phosphoenolpyruvate carboxykinase		g5	Dimeric alpha-beta barrel
	g169	ferric reductase FRE2 precursor		g112	Multidrug transporter
	g174	ferric reductase		g169	Ferric reductase FRE2 precursor
	g398	LPXTG-motif cell wall anchor domain protein		g398	LPXTG-motif cell wall anchor domain protein
	g706	Malate dehydrogenase		g518	Versicolorin reductase
	g768	Transcriptional regulatory protein pro-1		g779	Transcriptional regulator
	g779	transcriptional regulator		g876	Peptidyl-prolyl cis-trans mitochondrial
	g876	Peptidyl-prolyl cis-trans mitochondrial		g1005	Gag-pol polyprotein
	g882	chromosome segregation protein SMC		g1149	GTP-binding protein
	g1094	adhesin protein Mad1		g1235	6-phosphogluconate decarboxylating 1
	g1149	GTP-binding protein		g1319	Ctr copper
	g1289	ketol-acid reductoisomerase		g1400	Dimeric alpha-beta barrel
	g1319	Ctr copper		g1424	Glycoside hydrolase family 18 protein
	g1372	Citrate synthase		g1511	Hypothetical protein CFO_g3581
	g1375	Triosephosphate isomerase		g1594	Oxidoreductase
	g1400	Dimeric alpha-beta barrel		g1614	14-3-3 family protein
	g1424	glycoside hydrolase family 18 protein		g1685	Hypothetical protein NCU02206
	g1511	hypothetical protein CFO_g3581		g1867	Ice nucleation protein
	g1614	14-3-3 family protein		g1967	ZIP zinc iron transporter
	g1867	ice nucleation protein		g2126	Carbohydrate esterase family 3 protein
	g1875	glucose-6-phosphate isomerase		g2262	Btb poz-like protein
	g1967	ZIP zinc iron transporter		g2314	Retrovirus-related pol polyprotein from transposon tnt 1-94
	g2262	btb poz-like protein		g2333	Bhlh transcription factor-like protein
	g2302	aminotransferase class I and II		g2393	Capsule polysaccharide synthase
	g2558	anchored cell wall protein 4		g3003	Hsp70-like protein
	g2655	phosphoenolpyruvate carboxykinase		g3178	Hypothetical protein SAPIO_CDS6282
	g2668	40S ribosomal protein S23		g3283	ATP citrate lyase subunit putatibe
	g2812	Copper transport protein CTR2		g3284	ATP-citrate synthase subunit 1
	g2848	FKBP-type peptidyl-prolyl cis-trans isomerase		g3293	Plasma membrane atpase
	g2969	STF2-like protein		g3452	Vesicle-associated membrane protein 4
	g3003	hsp70-like protein		g3582	DNA damage-responsive-like
	g3007	GMC oxidoreductase		g3588	Elongation factor 2
	g3256	ATP synthase subunit mitochondrial		g3710	Iron copper transporter
	g3293	Plasma membrane ATPase		g3885	Enolase
	g3348	Elongation factor 1-gamma 1		g3949	Carrier protein
	g3390	Phosphoglycerate kinase		g4241	Glyceraldehyde 3-phosphate dehydrogenase
	g3452	vesicle-associated membrane protein 4		g4324	Glutathione S-transferase
	g3509	carboxypeptidase Y precursor		g4332	Histone H3
	g3588	Elongation factor 2		g4331	Histone H4
	g3710	iron copper transporter		g4389	Phosphoserine phosphatase
	g3714	Alcohol dehydrogenase 1		g4434	Inorganic pyrophosphatase
	g3721	tyrosine 3-monooxygenase tryptophan 5-monooxygenase activation protein		g4464	Cerato-platanin-related secreted protein
	g3748	Transaldolase		g4558	Fe-Mn family superoxide dismutase
	g3758	pantothenate transporter liz1		g4559	Fe-Mn family superoxide dismutase
	g3764	pantothenate transporter liz1		g4605	Glycosyltransferase family 8 protein
	g3885	Enolase		g4812	Translation elongation factor 1 alpha
	g3949	carrier protein		g4946	Ubi4p
	g4187	hexose transporter-like protein		g5020	Hypothetical protein CFO_g3944
	g4241	glyceraldehyde 3-phosphate dehydrogenase		g5390	Ferric reductase FRE2 precursor
	g4292	No significant similarity		g5382	Hypothetical protein CFO_g3496
	g4340	hypothetical protein OCS_04553		g5620	Structure-specific recognition protein 1
	g4332	histone H3		g5628	Ctr copper transporter family protein
	g4331	histone H4		g5843	ATP-dependent acyl- synthetase
	g4389	phosphoserine phosphatase		g5999	Trichothecene 3-o-acetyltransferase
	g4434	Inorganic pyrophosphatase		g6164	Type II cytoskeletal 78
	g4464	cerato-platanin-related secreted protein		g6250	MFS PHS inorganic phosphate transporter
	g4558	Fe-Mn family superoxide dismutase		g6339	Cipc-like antibiotic response protein
	g4592	extracellular serine-threonine rich protein		g6638	Actin beta gamma 1
	g4605	glycosyltransferase family 8 protein		g6706	Helix-turn-helix domain-containing protein
	g4692	No significant similarity		g6721	No significant similarity
	g4722	60S ribosomal protein L43		g6767	Heat shock protein 90
	g4732	succinyl- ligase subunit beta		g6905	Aldehyde dehydrogenase
	g4812	translation elongation factor 1 alpha		g7230	Pol polyprotein
	g4946	Ubi4p		g7256	Mitochondrial peroxiredoxin PRX1
	g5001	Mitochondrial phosphate carrier protein		g7617	Hypothetical protein SAPIO_CDS7871
	g5020	hypothetical protein CFO_g3944		g7616	Autophagy protein 8
	g5094	Fructose-bisphosphate aldolase		g7660	Cerevisin
	g5098	hypothetical protein CFO_g3602		g7733	Woronin body major protein
	g5231	Isocitrate lyase		g7838	Fad binding protein
	g5299	beta-glucosidase btgE		g7951	Family transcriptional regulator
	g5330	No significant similarity		g8142	Histone H2B
	g5338	cyanovirin-n family protein		g8141	Histone H2A
	g5390	ferric reductase FRE2 precursor		g8383	CFEM domain-containing protein
	g5382	hypothetical protein CFO_g3496		g8371	GTP-binding nuclear protein GSP1 Ran
	g5620	structure-specific recognition protein 1
	g5628	ctr copper transporter family protein
	g5718	family protein
	g5843	ATP-dependent acyl- synthetase
	g5851	Acid phosphatase
	g5901	Aconitate mitochondrial
	g5999	trichothecene 3-o-acetyltransferase
	g5990	Pyruvate kinase
	g6021	conserved hypothetical protein
	g6250	MFS PHS inorganic phosphate transporter
	g6339	cipC-like antibiotic response protein
	g6638	actin beta gamma 1
	g6706	helix-turn-helix domain-containing protein
	g6721	No significant similarity
	g6767	heat shock protein 90
	g6820	Malate synthase
	g6905	Aldehyde dehydrogenase
	g7059	Clock-controlled protein 6
	g7126	Elongation factor 3
	g7197	actin lateral binding protein
	g7230	pol polyprotein
	g7256	Mitochondrial peroxiredoxin PRX1
	g7292	Serine threonine-protein kinase ksp1
	g7424	ATP synthase subunit mitochondrial
	g7516	Homogentisate -dioxygenase
	g7617	hypothetical protein SAPIO_CDS7871
	g7616	autophagy protein 8
	g7660	cerevisin
	g7733	Woronin body major protein
	g8142	histone h2b
	g8294	ATP synthase gamma subunit
	g8383	CFEM domain-containing protein
	g8371	GTP-binding nuclear protein GSP1 Ran
