# Supplementary material for: Pheromone expression reveals putative mechanism of unisexuality in a saprobic ascomycete fungus
Source: PLoS One. 2018 Mar 5;13(3):e0192517. doi: 10.1371/journal.pone.0192517 (PMC5837088; doi:10.1371/journal.pone.0192517)
Supplement: S6 Table — (XLSX) [file pone.0192517.s006.xlsx]

## Sheet: Sheet1
	Table S6: FET enriched GO terms associated with the genes highly expressed in vegetative and sporulating cultures of H. omanensis
	Vegetative cultures					Sporulating cultures
	GO ID	GO Term	Category a	p-value b		GO ID	GO Term	Category a	P-value b
	GO:0006006	Glucose metabolic process	BP	1.3e-09		GO:0034599	DNA bending complex	BP	3.7e-05
	GO:0019318	Hexose metabolic process	BP	1.6e-08		GO:0006979	Nucleosome	BP	6.3e-05
	GO:0005996	Monosaccharide metabolic process	BP	3.8e-08		GO:0006101	DNA packaging complex	BP	0.00037
	GO:0006091	Generation of precursor metabolites and energy	BP	6e-08		GO:0000041	Cellular response to oxidative stress	BP	0.0011
	GO:0006094	Gluconeogenesis	BP	6e-08		GO:0006007	Protein heterodimerization activity	BP	0.0013
	GO:0046364	Monosaccharide biosynthetic process	BP	9.9e-08		GO:0019320	Response to oxidative stress	BP	0.0015
	GO:0019319	Hexose biosynthetic process	BP	9.9e-08		GO:0046365	ATP citrate synthase activity	BP	0.0018
	GO:0006007	Glucose catabolic process	BP	7.2e-07		GO:0006825	Oxidoreductase activity	BP	0.0018
	GO:0044724	Single-organism carbohydrate catabolic process	BP	8.5e-07		GO:0070887	Antioxidant activity	BP	0.0021
	GO:0019320	Hexose catabolic process	BP	9.9e-07		GO:0006801	Citrate metabolic process	BP	0.0025
	GO:0006096	Glycolysis	BP	1e-06		GO:0072350	Protein-DNA complex	BP	0.0025
	GO:0046365	Monosaccharide catabolic process	BP	1.3e-06		GO:0006950	Protein tag	BP	0.0029
	GO:0005975	Carbohydrate metabolic process	BP	3.3e-06		GO:0006006	Transition metal ion transport	BP	0.0048
	GO:0006099	Tricarboxylic acid cycle	BP	1.3e-05		GO:0042221	Translation elongation factor activity	BP	0.0052
	GO:0016052	Carbohydrate catabolic process	BP	2e-05		GO:0072593	Protein dimerization activity	BP	0.0053
	GO:0044723	Single-organism carbohydrate metabolic process	BP	4.2e-05		GO:0044724	Glucose catabolic process	BP	0.0053
	GO:0016051	Carbohydrate biosynthetic process	BP	6.2e-05		GO:0033554	Hexose catabolic process	BP	0.0057
	GO:0006825	Copper ion transport	BP	9.7e-05		GO:0034614	Chromatin	BP	0.0064
	GO:0009060	Aerobic respiration	BP	0.00019		GO:0006096	Monosaccharide catabolic process	BP	0.0076
	GO:0055114	Oxidation-reduction process	BP	0.0002		GO:0048856	Copper ion transport	BP	0.0077
	GO:0000041	Transition metal ion transport	BP	0.00027		GO:0000302	Peroxiredoxin activity	BP	0.009
	GO:0045333	Cellular respiration	BP	0.00044		GO:0019318	Cellular response to chemical stimulus	BP	0.0099
	GO:0006414	Translational elongation	BP	0.00071		GO:0036166	Superoxide metabolic process	BP	0.011
	GO:0001300	Chronological cell aging	BP	0.00075		GO:0043243	Tricarboxylic acid metabolic process	BP	0.011
	GO:0006811	Ion transport	BP	0.00085		GO:0042438	Response to stress	BP	0.011
	GO:0006097	Glyoxylate cycle	BP	0.00088		GO:0034759	Oxidoreductase activity, acting on peroxide as acceptor	BP	0.011
	GO:0046487	Glyoxylate metabolic process	BP	0.00088		GO:0034756	Peroxidase activity	BP	0.011
	GO:0015986	ATP synthesis coupled proton transport	BP	0.0013		GO:0071211	Glucose metabolic process	BP	0.011
	GO:0015985	Energy coupled proton transport, down electrochemical gradient	BP	0.0013		GO:0045905	Response to chemical stimulus	BP	0.011
	GO:0015980	Energy derivation by oxidation of organic compounds	BP	0.0013		GO:0045901	Transferase activity, transferring acyl groups, acyl groups converted into alkyl on transfer	BP	0.011
	GO:0034220	Ion transmembrane transport	BP	0.0018		GO:0046189	Reactive oxygen species metabolic process	BP	0.011
	GO:0006812	Cation transport	BP	0.0022		GO:0006414	Single-organism carbohydrate catabolic process	BP	0.011
	GO:0034599	Cellular response to oxidative stress	BP	0.0029		GO:1901701	Cellular response to stress	BP	0.012
	GO:0006081	Cellular aldehyde metabolic process	BP	0.0043		GO:0005996	Cellular response to reactive oxygen species	BP	0.013
	GO:0006979	Response to oxidative stress	BP	0.0044		GO:0055114	Glycolysis	BP	0.013
	GO:0044710	Single-organism metabolic process	BP	0.0058		GO:0044767	Anatomical structure development	BP	0.014
	GO:0044767	Single-organism developmental process	BP	0.0066		GO:0043581	Chromosomal part	BP	0.015
	GO:0019953	Sexual reproduction	BP	0.0074		GO:0007275	Transition metal ion transmembrane transporter activity	BP	0.016
	GO:0006817	Phosphate ion transport	BP	0.0078		GO:1901700	NADP binding	BP	0.017
	GO:0009124	Nucleoside monophosphate biosynthetic process	BP	0.0078		GO:0044707	Response to reactive oxygen species	BP	0.018
	GO:0007569	Cell aging	BP	0.0078		GO:0032501	Hexose metabolic process	BP	0.018
	GO:0007568	Aging	BP	0.0078		GO:0016052	Phosphopyruvate hydratase activity	BP	0.018
	GO:0006754	ATP biosynthetic process	BP	0.0085		GO:0030001	Phosphogluconate dehydrogenase (decarboxylating) activity	BP	0.018
	GO:0009206	Purine ribonucleoside triphosphate biosynthetic process	BP	0.0099		GO:0050896	Phenotypic switching	BP	0.019
	GO:0009123	Nucleoside monophosphate metabolic process	BP	0.01		GO:0032502	Positive regulation of protein complex disassembly	BP	0.02
	GO:0046034	ATP metabolic process	BP	0.011		GO:1990116	Inorganic diphosphatase activity	BP	0.022
	GO:0030001	Metal ion transport	BP	0.011		GO:0009306	Phosphopyruvate hydratase complex	BP	0.022
	GO:0032502	Developmental process	BP	0.011		GO:0044805	Glyceraldehyde-3-phosphate dehydrogenase (NAD+) (phosphorylating) activity	BP	0.022
	GO:0009201	Ribonucleoside triphosphate biosynthetic process	BP	0.011		GO:0071577	ATP-dependent protein binding	BP	0.022
	GO:0009145	Purine nucleoside triphosphate biosynthetic process	BP	0.011		GO:0006582	CVT vesicle membrane	BP	0.022
	GO:0006740	NADPH regeneration	BP	0.012		GO:0015866	CVT vesicle	BP	0.022
	GO:0006098	Pentose-phosphate shunt	BP	0.012		GO:0009177	Melanin biosynthetic process	BP	0.022
	GO:0000413	Protein peptidyl-prolyl isomerization	BP	0.012		GO:0009176	Regulation of iron ion transmembrane transport	BP	0.022
	GO:0009142	Nucleoside triphosphate biosynthetic process	BP	0.013		GO:0009162	Regulation of iron ion transport	BP	0.022
	GO:0006818	Hydrogen transport	BP	0.015		GO:0009157	Protein targeting to vacuole involved in autophagy	BP	0.022
	GO:0015992	Proton transport	BP	0.015		GO:0006231	Autophagic vacuole	BP	0.022
	GO:0006739	NADP metabolic process	BP	0.015		GO:0000422	Tetrahydroxynaphthalene reductase activity	BP	0.022
	GO:0019266	Asparagine biosynthetic process from oxaloacetate	BP	0.017		GO:0018958	Positive regulation of translational termination	BP	0.022
	GO:0042866	Pyruvate biosynthetic process	BP	0.017		GO:0046073	Positive regulation of translational elongation	BP	0.022
	GO:0036166	Phenotypic switching	BP	0.017		GO:0010035	Autophagic vacuole membrane	BP	0.023
	GO:0043243	Positive regulation of protein complex disassembly	BP	0.017		GO:0007033	Phenol-containing compound biosynthetic process	BP	0.025
	GO:0042776	Mitochondrial ATP synthesis coupled proton transport	BP	0.017		GO:0051716	Translational elongation	BP	0.03
	GO:0034759	Regulation of iron ion transmembrane transport	BP	0.017		GO:0034728	Cellular response to oxygen-containing compound	BP	0.032
	GO:0034756	Regulation of iron ion transport	BP	0.017		GO:0006829	Monosaccharide metabolic process	BP	0.033
	GO:0071211	Protein targeting to vacuole involved in autophagy	BP	0.017		GO:0000045	Oxidation-reduction process	BP	0.033
	GO:0006107	Oxaloacetate metabolic process	BP	0.017		GO:0006449	Chromosome	BP	0.033
	GO:1901710	Regulation of homoserine biosynthetic process	BP	0.017		GO:0009051	Single-organism developmental process	BP	0.033
	GO:0045905	Positive regulation of translational termination	BP	0.017		GO:0030437	Mycelium development	BP	0.042
	GO:0045901	Positive regulation of translational elongation	BP	0.017		GO:0043935	Phosphate transmembrane transporter activity	BP	0.042
	GO:0018208	Peptidyl-proline modification	BP	0.018		GO:0048468	Multicellular organismal development	BP	0.042
	GO:0051704	Multi-organism process	BP	0.02		GO:0034293	Response to oxygen-containing compound	BP	0.042
	GO:0042451	Purine nucleoside biosynthetic process	BP	0.023		GO:0030435	Single-multicellular organism process	BP	0.044
	GO:0046129	Purine ribonucleoside biosynthetic process	BP	0.023		GO:0000011	Multicellular organismal process	BP	0.044
	GO:0009168	Purine ribonucleoside monophosphate biosynthetic process	BP	0.026		GO:0006513	Carbohydrate catabolic process	BP	0.044
	GO:0009127	Purine nucleoside monophosphate biosynthetic process	BP	0.026		GO:0015868	Metal ion transport	BP	0.044
	GO:0001302	Replicative cell aging	BP	0.027		GO:0015865	Response to stimulus	BP	0.044
	GO:0042455	Ribonucleoside biosynthetic process	BP	0.03		GO:0051503	Developmental process	BP	0.044
	GO:0009165	Nucleotide biosynthetic process	BP	0.03		GO:0019953	Copper chaperone activity	BP	0.045
	GO:0009163	Nucleoside biosynthetic process	BP	0.031		GO:0043934	Metallochaperone activity	BP	0.047
	GO:0022413	Reproductive process in single-celled organism	BP	0.031		GO:0006811	Ribosome-associated ubiquitin-dependent protein catabolic process	BP	0.047
	GO:1901293	Nucleoside phosphate biosynthetic process	BP	0.032		GO:0000902	RQC complex	BP	0.05
	GO:0009167	Purine ribonucleoside monophosphate metabolic process	BP	0.033		GO:0048646	Protein secretion	BP	0.05
	GO:0009156	Ribonucleoside monophosphate biosynthetic process	BP	0.033		GO:1990104	Late nucleophagy	CC	1.7e-06
	GO:0009126	Purine nucleoside monophosphate metabolic process	BP	0.033		GO:0000786	Zinc ion transmembrane transport	CC	1.7e-06
	GO:1901659	Glycosyl compound biosynthetic process	BP	0.033		GO:0044815	Melanin metabolic process	CC	1.8e-05
	GO:0043604	Amide biosynthetic process	BP	0.034		GO:0032993	ADP transport	CC	0.00046
	GO:1990116	Ribosome-associated ubiquitin-dependent protein catabolic process	BP	0.034		GO:0000785	Pyrimidine deoxyribonucleoside monophosphate biosynthetic process	CC	0.0016
	GO:0009306	Protein secretion	BP	0.034		GO:0044427	Pyrimidine deoxyribonucleoside monophosphate metabolic process	CC	0.0088
	GO:0044805	Late nucleophagy	BP	0.034		GO:0000015	Deoxyribonucleoside monophosphate metabolic process	CC	0.011
	GO:0071577	Zinc ion transmembrane transport	BP	0.034		GO:0033110	Deoxyribonucleoside monophosphate biosynthetic process	CC	0.011
	GO:0015866	ADP transport	BP	0.034		GO:0033107	Dtmp biosynthetic process	CC	0.011
	GO:0009177	Pyrimidine deoxyribonucleoside monophosphate biosynthetic process	BP	0.034		GO:0005776	Thioredoxin peroxidase activity	CC	0.011
	GO:0009176	Pyrimidine deoxyribonucleoside monophosphate metabolic process	BP	0.034		GO:0000421	Anion:anion antiporter activity	CC	0.011
	GO:0009162	Deoxyribonucleoside monophosphate metabolic process	BP	0.034		GO:0005694	5,10-methylenetetrahydrofolate-dependent methyltransferase activity	CC	0.014
	GO:0009157	Deoxyribonucleoside monophosphate biosynthetic process	BP	0.034		GO:1990112	ATP:ADP antiporter activity	CC	0.022
	GO:0006231	Dtmp biosynthetic process	BP	0.034		GO:0042729	ADP transmembrane transporter activity	CC	0.033
	GO:0006104	Succinyl-CoA metabolic process	BP	0.034		GO:0000942	Zinc ion transmembrane transporter activity	CC	0.033
	GO:2000282	Regulation of cellular amino acid biosynthetic process	BP	0.034		GO:0000940	ATP transmembrane transporter activity	CC	0.033
	GO:0000422	Mitochondrion degradation	BP	0.034		GO:0000142	Mitochondrion degradation	CC	0.044
	GO:0046073	Dtmp metabolic process	BP	0.034		GO:0032432	Phenol-containing compound metabolic process	CC	0.044
	GO:0009152	Purine ribonucleotide biosynthetic process	BP	0.036		GO:0000812	Thymidylate synthase activity	CC	0.044
	GO:0006164	Purine nucleotide biosynthetic process	BP	0.036		GO:0000407	DTMP metabolic process	CC	0.044
	GO:0000747	Conjugation with cellular fusion	BP	0.038		GO:0046982	Response to inorganic substance	MF	6e-05
	GO:0000746	Conjugation	BP	0.038		GO:0003878	Vacuole organization	MF	0.00012
	GO:0000002	Mitochondrial genome maintenance	BP	0.038		GO:0016491	Oxidoreductase activity, acting on the aldehyde or oxo group of donors, NAD or NADP as acceptor	MF	0.00014
	GO:0009117	Nucleotide metabolic process	BP	0.039		GO:0016209	GTPase activity	MF	0.00036
	GO:0044764	Multi-organism cellular process	BP	0.04		GO:0031386	Cellular response to stimulus	MF	0.00074
	GO:0009161	Ribonucleoside monophosphate metabolic process	BP	0.04		GO:0003746	Nucleosome organization	MF	0.0011
	GO:0015991	ATP hydrolysis coupled proton transport	BP	0.042		GO:0046983	Adenine nucleotide transmembrane transporter activity	MF	0.0012
	GO:0015988	Energy coupled proton transmembrane transport, against electrochemical gradient	BP	0.042		GO:0051920	Zinc ion transport	MF	0.0018
	GO:0009260	Ribonucleotide biosynthetic process	BP	0.042		GO:0016684	DASH complex	MF	0.0033
	GO:0046390	Ribose phosphate biosynthetic process	BP	0.042		GO:0004601	Autophagic vacuole assembly	MF	0.0033
	GO:0006753	Nucleoside phosphate metabolic process	BP	0.042		GO:0046912	Regulation of translational termination	MF	0.0053
	GO:0048856	Anatomical structure development	BP	0.043		GO:0046915	Pentose-phosphate shunt, oxidative branch	MF	0.009
	GO:0043581	Mycelium development	BP	0.045		GO:0050661	Condensed nuclear chromosome outer kinetochore	MF	0.009
	GO:0072522	Purine-containing compound biosynthetic process	BP	0.049		GO:0004634	Condensed chromosome outer kinetochore	MF	0.011
	GO:0007275	Multicellular organismal development	BP	0.05		GO:0004616	Aldehyde dehydrogenase (NAD) activity	MF	0.011
	GO:0015672	Monovalent inorganic cation transport	BP	0.05		GO:0004427	Purine nucleoside transmembrane transporter activity	MF	0.011
	GO:0000275	Mitochondrial proton-transporting ATP synthase complex, catalytic core f(1)	CC	4.9e-05		GO:0004365	Purine ribonucleotide transmembrane transporter activity	MF	0.011
	GO:0045261	Proton-transporting ATP synthase complex, catalytic core f(1)	CC	9.7e-05		GO:0043008	Superoxide dismutase activity	MF	0.011
	GO:0045267	Proton-transporting ATP synthase, catalytic core	CC	0.0003		GO:0047039	Oxidoreductase activity, acting on superoxide radicals as acceptor	MF	0.011
	GO:0005754	Mitochondrial proton-transporting ATP synthase, catalytic core	CC	0.0003		GO:1901677	Ascospore formation	MF	0.015
	GO:0005739	Mitochondrion	CC	0.00032		GO:0016531	Sexual sporulation resulting in formation of a cellular spore	MF	0.022
	GO:1990104	DNA bending complex	CC	0.00039		GO:0016530	Cell development	MF	0.022
	GO:0000786	Nucleosome	CC	0.00039		GO:0008379	Sexual sporulation	MF	0.022
	GO:0005753	Mitochondrial proton-transporting ATP synthase complex	CC	0.00075		GO:0015301	Sporulation resulting in formation of a cellular spore	MF	0.022
	GO:0045259	Proton-transporting ATP synthase complex	CC	0.00099		GO:0042083	Oxidoreductase activity, acting on the aldehyde or oxo group of donors	MF	0.022
	GO:0033178	Proton-transporting two-sector ATPase complex, catalytic domain	CC	0.0013		GO:0005471	Cellular bud neck contractile ring	MF	0.022
	GO:0032432	Actin filament bundle	CC	0.0017		GO:0015217	Vacuole inheritance	MF	0.022
	GO:0044815	DNA packaging complex	CC	0.002		GO:0005385	Protein monoubiquitination	MF	0.022
	GO:0009295	Nucleoid	CC	0.0034		GO:0005347	Purine ribonucleotide transport	MF	0.022
	GO:0042645	Mitochondrial nucleoid	CC	0.0034		GO:0004799	Purine nucleotide transport	MF	0.022
	GO:0005884	Actin filament	CC	0.0043		GO:0016620	Actin filament bundle	MF	0.027
	GO:0005759	Mitochondrial matrix	CC	0.0051		GO:0003924	SWR1 complex	MF	0.029
	GO:0044429	Mitochondrial part	CC	0.0063		GO:0000295	Adenine nucleotide transport	MF	0.033
	GO:0005743	Mitochondrial inner membrane	CC	0.0098		GO:0004029	Purine nucleotide transmembrane transporter activity	MF	0.033
	GO:0016469	Proton-transporting two-sector ATPase complex	CC	0.0098		GO:0015211	Copper ion transmembrane transporter activity	MF	0.033
	GO:0019866	Organelle inner membrane	CC	0.011		GO:0005346	Pre-autophagosomal structure	MF	0.033
	GO:0044455	Mitochondrial membrane part	CC	0.015		GO:0004784	Sexual reproduction	MF	0.033
	GO:0005737	Cytoplasm	CC	0.016		GO:0016721	Protein binding	MF	0.033
	GO:0000015	Phosphopyruvate hydratase complex	CC	0.017		GO:0016903	Sporulation	MF	0.044
	GO:0033110	CVT vesicle membrane	CC	0.017		GO:0015216	Secondary active transmembrane transporter activity	MF	0.044
	GO:0033107	CVT vesicle	CC	0.017		GO:0005375	Ion transport	MF	0.044
	GO:0005776	Autophagic vacuole	CC	0.017		GO:0005515	Cell morphogenesis	MF	0.047
	GO:0000421	Autophagic vacuole membrane	CC	0.017		GO:0015291	Anatomical structure formation involved in morphogenesis	MF	0.047
	GO:0009514	Glyoxysome	CC	0.017		GO:0016705	Oxidoreductase activity, acting on paired donors, with incorporation or reduction of molecular oxygen	MF	0.05
	GO:0032993	Protein-DNA complex	CC	0.019		GO:0008135	Translation factor activity, nucleic acid binding	MF	0.05
	GO:0070938	Contractile ring	CC	0.021
	GO:0005826	Actomyosin contractile ring	CC	0.021
	GO:1990112	RQC complex	CC	0.034
	GO:0042709	Succinate-CoA ligase complex	CC	0.034
	GO:0045269	Proton-transporting ATP synthase, central stalk	CC	0.034
	GO:0005756	Mitochondrial proton-transporting ATP synthase, central stalk	CC	0.034
	GO:0031966	Mitochondrial membrane	CC	0.043
	GO:0000785	Chromatin	CC	0.044
	GO:0003746	Translation elongation factor activity	MF	1.3e-05
	GO:0004612	Phosphoenolpyruvate carboxykinase (ATP) activity	MF	0.0003
	GO:0004611	Phosphoenolpyruvate carboxykinase activity	MF	0.0003
	GO:0046933	Proton-transporting ATP synthase activity, rotational mechanism	MF	0.00055
	GO:0046915	Transition metal ion transmembrane transporter activity	MF	0.0013
	GO:0031386	Protein tag	MF	0.0017
	GO:0005375	Copper ion transmembrane transporter activity	MF	0.0017
	GO:0016830	Carbon-carbon lyase activity	MF	0.0019
	GO:0046961	Proton-transporting ATPase activity, rotational mechanism	MF	0.002
	GO:0022857	Transmembrane transporter activity	MF	0.0022
	GO:0022890	Inorganic cation transmembrane transporter activity	MF	0.0025
	GO:0044769	ATPase activity, coupled to transmembrane movement of ions, rotational mechanism	MF	0.0029
	GO:1901677	Phosphate transmembrane transporter activity	MF	0.0029
	GO:0022804	Active transmembrane transporter activity	MF	0.0035
	GO:0005315	Inorganic phosphate transmembrane transporter activity	MF	0.0043
	GO:0046982	Protein heterodimerization activity	MF	0.0046
	GO:0008324	Cation transmembrane transporter activity	MF	0.0047
	GO:0019904	Protein domain specific binding	MF	0.0059
	GO:0016829	Lyase activity	MF	0.0074
	GO:0022891	Substrate-specific transmembrane transporter activity	MF	0.0087
	GO:0008135	Translation factor activity, nucleic acid binding	MF	0.0088
	GO:0015075	Ion transmembrane transporter activity	MF	0.009
	GO:0016491	Oxidoreductase activity	MF	0.0098
	GO:0005215	Transporter activity	MF	0.011
	GO:0046912	Transferase activity, transferring acyl groups, acyl groups converted into alkyl on transfer	MF	0.012
	GO:0003755	Peptidyl-prolyl cis-trans isomerase activity	MF	0.012
	GO:0016859	Cis-trans isomerase activity	MF	0.012
	GO:0003824	Catalytic activity	MF	0.014
	GO:0016853	Isomerase activity	MF	0.015
	GO:0015291	Secondary active transmembrane transporter activity	MF	0.016
	GO:0030955	Potassium ion binding	MF	0.017
	GO:0004634	Phosphopyruvate hydratase activity	MF	0.017
	GO:0004618	Phosphoglycerate kinase activity	MF	0.017
	GO:0004474	Malate synthase activity	MF	0.017
	GO:0004455	Ketol-acid reductoisomerase activity	MF	0.017
	GO:0004427	Inorganic diphosphatase activity	MF	0.017
	GO:0004365	Glyceraldehyde-3-phosphate dehydrogenase (nad+) (phosphorylating) activity	MF	0.017
	GO:0004332	Fructose-bisphosphate aldolase activity	MF	0.017
	GO:0043008	ATP-dependent protein binding	MF	0.017
	GO:0005527	Macrolide binding	MF	0.017
	GO:0004807	Triose-phosphate isomerase activity	MF	0.017
	GO:0004801	Sedoheptulose-7-phosphate:d-glyceraldehyde-3-phosphate glyceronetransferase activity	MF	0.017
	GO:0004776	Succinate-CoA ligase (GDP-forming) activity	MF	0.017
	GO:0004743	Pyruvate kinase activity	MF	0.017
	GO:0031420	Alkali metal ion binding	MF	0.017
	GO:0019829	Cation-transporting ATPase activity	MF	0.018
	GO:0022892	Substrate-specific transporter activity	MF	0.019
	GO:0042625	ATPase activity, coupled to transmembrane movement of ions	MF	0.02
	GO:0000287	Magnesium ion binding	MF	0.022
	GO:0035639	Purine ribonucleoside triphosphate binding	MF	0.022
	GO:0001883	Purine nucleoside binding	MF	0.023
	GO:0032550	Purine ribonucleoside binding	MF	0.023
	GO:0032555	Purine ribonucleotide binding	MF	0.023
	GO:0017076	Purine nucleotide binding	MF	0.024
	GO:0032549	Ribonucleoside binding	MF	0.025
	GO:0001882	Nucleoside binding	MF	0.025
	GO:0016861	Intramolecular oxidoreductase activity, interconverting aldoses and ketoses	MF	0.027
	GO:0032553	Ribonucleotide binding	MF	0.028
	GO:0046873	Metal ion transmembrane transporter activity	MF	0.029
	GO:0097367	Carbohydrate derivative binding	MF	0.033
	GO:0004497	Monooxygenase activity	MF	0.034
	GO:0070008	Serine-type exopeptidase activity	MF	0.034
	GO:0016531	Copper chaperone activity	MF	0.034
	GO:0016530	Metallochaperone activity	MF	0.034
	GO:0004451	Isocitrate lyase activity	MF	0.034
	GO:0003844	1,4-alpha-glucan branching enzyme activity	MF	0.034
	GO:0004185	Serine-type carboxypeptidase activity	MF	0.034
	GO:0004108	Citrate (si)-synthase activity	MF	0.034
	GO:0008379	Thioredoxin peroxidase activity	MF	0.034
	GO:0015301	Anion:anion antiporter activity	MF	0.034
	GO:0042083	5,10-methylenetetrahydrofolate-dependent methyltransferase activity	MF	0.034
	GO:0046421	Methylisocitrate lyase activity	MF	0.034
	GO:0030060	L-malate dehydrogenase activity	MF	0.034
	GO:0005471	ATP:ADP antiporter activity	MF	0.034
	GO:0015217	ADP transmembrane transporter activity	MF	0.034
	GO:0005385	Zinc ion transmembrane transporter activity	MF	0.034
	GO:0005347	ATP transmembrane transporter activity	MF	0.034
	GO:0043531	ADP binding	MF	0.034
	GO:0052851	Ferric-chelate reductase (NADPH) activity	MF	0.034
	GO:0004799	Thymidylate synthase activity	MF	0.034
	GO:0004775	Succinate-CoA ligase (ADP-forming) activity	MF	0.034
	GO:0004774	Succinate-CoA ligase activity	MF	0.034
	GO:0016723	Oxidoreductase activity, oxidizing metal ions, NAD or NADP as acceptor	MF	0.034
	GO:0046983	Protein dimerization activity	MF	0.036
	GO:0015078	Hydrogen ion transmembrane transporter activity	MF	0.037
	GO:0016462	Pyrophosphatase activity	MF	0.037
	GO:0016818	Hydrolase activity, acting on acid anhydrides, in phosphorus-containing anhydrides	MF	0.037
	GO:0016817	Hydrolase activity, acting on acid anhydrides	MF	0.039
	GO:0016614	Oxidoreductase activity, acting on ch-oh group of donors	MF	0.042
	GO:0042626	ATPase activity, coupled to transmembrane movement of substances	MF	0.046
	GO:0016820	Hydrolase activity, acting on acid anhydrides, catalyzing transmembrane movement of substances	MF	0.046
	a Go categories include Biological Process (BP), Cellular Component (CC) and Molecular Function (MF)
	b Enrichment testing was conducted using a Fisher's exact test to determine GO terms enriched in the list of highly expressed genes compared the entire gene complement
