# Supplementary material for: Pheromone expression reveals putative mechanism of unisexuality in a saprobic ascomycete fungus
Source: PLoS One. 2018 Mar 5;13(3):e0192517. doi: 10.1371/journal.pone.0192517 (PMC5837088; doi:10.1371/journal.pone.0192517)
Supplement: S7 Table — (XLSX) [file pone.0192517.s007.xlsx]

## Sheet: Sheet1
	Table S7: Genes differentially expressed in vegetative and sporulating cultures of H. moniliformis
	Upregulated in vegetative culture		Upregulated in sporulating culture
	Gene ID	Putative Product or Domain	Gene ID	Putative Product or Domain
	g10	Mak10 glucose-repressible protein	g72	HET domain protein
	g1000	Ubiquinone menaquinone biosynthesis-related protein	g164	Bzip transcription
	g1006	Nuclear transport factor 2	g91	Probable E3 ubiquitin-protein ligase HERC4 isoform X3
	g1008	60S ribosomal protein l8	g90	Hypothetical protein
	g1028	3-methyl-2-oxobutanoate hydroxymethyltransferase	g82	STE STE11 CDC15 protein kinase
	g103	Plc-like phosphodiesterase protein	g159	NRD1 protein
	g1034	Cellulose-growth-specific protein	g153	Choline transporter-like protein
	g1035	Aha1-stress-regulated cochaperone	g86	CCR4-NOT transcription complex subunit 7
	g104	No significant similarity	g150	CHY zinc finger containing partial
	g1059	Cytochrome B5	g151	Dolichyl-phosphate-mannose-protein mannosyltransferase
	g1060	F-actin-capping protein subunit α	g98	No significant similarity
	g1061	2-oxoisovalerate dehydrogenase e1 β subunit	g149	Mannan polymerase II complex ANP1 subunit
	g1065	Riboflavin kinase	g140	Eukaryotic DNA topoisomerase I
	g1070	Zinc finger domain-containing ring-type	g135	Calcium calmodulin-dependent protein kinase
	g1074	Golgi apparatus membrane protein TVP18	g138	Lysine-specific histone demethylase
	g1078	NADH:ubiquinone oxidoreductase subunit	g37	Glutamate decarboxylase
	g1079	Branched-chain amino acid aminotransferase	g35	Transcription factor SPT20
	g1080	Carbohydrate binding family 6	g39	Hormone-sensitive lipase
	g1082	Tyrosinase 2	g120	Glycogen phosphorylase
	g1087	5,3-nucleotidase	g118	Sh3 domain-containing protein
	g1089	Ribonuclease H2 subunit B	g46	6-phosphofructo-2-kinase 1
	g1093	Heterochromatin protein one protein	g211	Domain-containing protein
	g1094	Ribokinase	g115	C2H2 finger domain-containing protein
	g1108	Methionine synthase	g110	Ras-like GTP-binding protein
	g1110	Duf602 domain-containing protein	g42	Ubiquitin elongating factor core
	g1113	Rhamnogalacturonase B	g112	Vacuolar protein-sorting protein BRO1
	g1119	Duf726 domain-containing protein	g43	Vacuolar membrane protein
	g1124	50S ribosomal protein MRP49	g111	Mitochondrial cytochrome
	g1137	Short-chain dehydrogenase reductase	g56	Duf726 domain protein
	g1138	Homocitrate synthase	g53	RNA recognition domain-containing protein
	g1139	Get subunit partial	g50	Transcription factor
	g1142	NADH-ubiquinone reductase complex 1 MLRQ subunit	g102	Tight junction protein ZO-2
	g1147	Thioredoxin O	g61	Sugar transporter
	g1154	tRNA (cytosine-5-)-methyltransferase ncl1	g11	Peroxisomal membrane protein PMP47B
	g1157	Alcohol dehydrogenase	g18	CAMKK protein kinase
	g1162	Ribosomal protein s27 mitochondrial	g29	Bzip transcription factor
	g1177	Transcriptional regulator	g25	Inositol polyphosphate kinase
	g1183	Uncharacterised protein	g23	Septation initiation network scaffold protein cdc11
	g1190	Purine-cytosine permease FCY22	g196	DNA mismatch repair protein
	g1193	Leucine carboxyl methyltransferase 2	g191	ER membrane protein
	g1197	Regulator of G protein signaling domain containing protein	g190	THO complex subunit 2
	g1199	PtH2 family peptidyl-tRNA hydrolase	g185	HD domain-containing protein
	g1200	Nicotinamide riboside kinase 1	g170	VTC domain-containing protein
	g1214	G-patch domain-containing protein	g178	Cullin 1
	g122	Profilin	g175	WD domain-containing protein
	g1222	Mfs multidrug transporter	g263	Methyltransferase domain-containing protein
	g123	Got1 family protein	g264	F-box domain containing protein
	g1230	Phospholipase D1	g357	Thymine dioxygenase
	g1232	rRNA processing protein	g306	Protein disulfide isomerase
	g1234	Urease accessory protein	g258	Exs family protein
	g1242	Sorbitol utilization protein sou2	g259	No significant similarity
	g1257	DTMP kinase	g343	Structural maintenance-chromosome 3 (chondroitin sulfate proteoglycan 6)
	g1262	Hypothetical protein	g310	Enolase
	g1264	Allantoate permease	g344	SNF2 family domain-containing protein
	g1267	Myosin regulatory light chain CDC4	g312	Zinc finger protein crol gamma
	g1269	Hypothetical protein	g315	Coenzyme A diphosphatase
	g1273	Glycoside hydrolase family 7 protein	g280	ATP-binding endoribonuclease
	g1274	Bzip family transcription factor	g319	Hypothetical protein TD95_004126
	g128	Sun domain protein	g287	ABC transporter
	g1281	U1 snRNP splicing complex subunit	g285	Hypothetical protein TD95_000868
	g1298	Gnat family	g286	Cord and cs domain protein
	g1299	Gnat family	g323	WD40 repeat-like-containing domain partial
	g1300	Gnat family	g327	GIP2 Glc7p-interacting protein
	g1301	Wd repeat-containing protein	g273	Superoxide dismutase
	g1303	Integral membrane protein	g278	F-box domain-containing protein
	g1305	Erg28 like protein	g275	Transcriptional regulatory protein pro-1
	g1308	Hydrolase-HD superfamily protein	g276	Transcriptional regulatory protein pro-1
	g1317	Mitochondrial import inner membrane translocase subunit tim-17	g225	GTPase-activating protein GYP7
	g1318	L-asparaginase precursor	g392	Septum-promoting GTP-binding protein 1
	g1333	Secreted aspartic proteinase precursor	g294	Cellular morphogenesis regulator
	g1336	Dihydrolipoamide	g292	Putative conserved hypothetical protein
	g1338	Histone H2A	g213	75k gamma secalin
	g1344	Cystathionine gamma-synthase	g212	Chromo domain shadow
	g1347	37S ribosomal protein mitochondrial	g389	Nadh-ubiquinone oxidoreductase subunit
	g1358	Signal recognition particle subunit SRP14	g382	Siderophore iron transporter mirb
	g1385	Methyltransferase	g248	Glycosyltransferase family 4 protein
	g1392	Ribosome biogenesis regulatory protein	g247	Udpglucose 6-dehydrogenase
	g1393	Mitochondrial ribosomal protein	g242	FYVE zinc finger
	g1398	Sphingoid long-chain base transporter rsb1	g375	Serine threonine-protein kinase TEL1
	g14	ER lumen protein retaining receptor	g238	Transcription factor tau subunit sfc1
	g1407	Glycolipid anchored surface protein	g230	Fungal protein
	g142	MIP family channel protein	g232	Mitochondrial presequence protease
	g1424	Serin endopeptidase	g466	Phosphoribosylformylglycinamidine cyclo-ligase
	g143	Aromatic amino acid aminotransferase	g405	Glucosamine-fructose-6-phosphate aminotransferase
	g1433	Cytochrome C heme lyase	g409	Autophagy protein Atg13
	g1434	Hypothetical protein	g503	AMP-binding enzyme
	g1435	Hypothetical protein	g488	Helix-loop-helix DNA-binding domain-containing protein
	g1437	Hypothetical protein	g486	Duf803 domain membrane protein
	g1449	ChCh domain-containing protein	g513	Protein kinase-like (PK-like)
	g1455	D-lactate dehydrogenase	g512	Heterokaryon incompatibility
	g1460	Wd domain-containing protein	g510	Ubiquitin carboxyl-terminal hydrolase 19
	g1462	H ACA ribonucleoprotein complex subunit 1	g474	WD domain-containing protein
	g1464	Phosphatidylserine synthase	g471	Ran protein kinase
	g1466	Glucan-β-glucosidase	g437	Protein kinase
	g1471	Endopolygalacturonase 1	g431	PAB-dependent poly-specific ribonuclease subunit PAN2
	g1474	Protein CMS1	g435	Transcription factor bzip protein
	g1476	Exosome complex component RRP40	g433	Nucleoporin autopeptidase
	g1478	Respiratory complex assembly protein RMP1 protein	g491	Ankyrin repeat protein
	g148	Ubiquinol-cytochrome c reductase complex 14kd subunit	g398	Cyclin PHO80-like protein
	g1482	Hypothetical protein	g497	Sulfite exporter family protein
	g1484	Translation initiation factor EIF-1a	g498	Sodium bile acid symporter family protein
	g1486	Cyclin-like f-box protein	g499	Transmembrane protein
	g1488	Acyl-thioesterase II	g444	Sad1 UNC domain-containing protein
	g1489	Endochitinase 2 precursor	g417	Casein kinase II subunit β-1
	g1494	D-arabinono-lactone oxidase	g415	ABC transporter
	g1496	Exosome complex exonuclease RRP43	g413	Phosphoenolpyruvate carboxykinase
	g1503	Allantoicase	g410	SNF2 family domain-containing protein
	g1504	Cytochrome B561	g427	BTB POZ domain-containing protein
	g1507	Duf1168 domain-containing protein	g609	Peroxin 11c
	g1508	T-complex protein 1 subunit gamma	g604	Lon protease like peroxisomal
	g1511	Major facilitator superfamily transporter	g605	C6 zinc finger domain containing protein
	g1512	Life-span regulatory factor	g607	PI31 proteasome regulator
	g1513	Outer membrane autotransporter protein	g600	Mate efflux family protein
	g1517	Vacuolar membrane PQ loop repeat protein	g527	Ferric reductase like transmembrane component
	g1518	Nuclease S1	g523	Ring-9 protein
	g1519	Ribosomal protein S17	g537	G1 S-specific cyclin Pcl5
	g1525	7-α-hydroxysteroid dehydrogenase	g536	Nitrogen catabolic enzyme regulatory protein
	g1528	Protein wos2	g622	DNA-binding protein crea
	g1531	No significant similarity	g626	2-nitropropane dioxygenase
	g1535	Vacuolar protein sorting-associated protein 26	g570	Glycoprotein X
	g1552	Delta fatty acid desaturase	g573	MULE transposase domain protein
	g1554	Oxidoreductase FAD-binding domain-containing protein	g572	Hypothetical protein VOLCADRAFT_91250
	g1556	Replication factor C subunit 4	g549	Flavo protein monooxygenase
	g1558	Centromere microtubule-binding protein CBF5	g580	HECT-domain-containing protein
	g1559	Exo-α-sialidase neuraminidase	g542	Structural maintenance of chromosomes protein 5
	g156	O-acetylhomoserine-lyase	g543	Serine threonine-protein kinase GIN4
	g1565	Low temperature viability protein	g544	Malate synthase
	g1579	Nucleolar protein 16	g559	Calcineurin-like phosphoesterase
	g1583	Fungal transcriptional regulatory protein	g599	Conserved serine-threonine rich protein
	g1594	Ca2+-modulated nonselective cation channel polycystin	g597	Ras-like protein
	g1603	DNA replication complex gins protein PSF2	g630	DNA mismatch repair protein MLH1
	g1605	Sas10 UTP3 c1d family protein	g631	Histidine acid phosphatase
	g1607	Mediator of RNA polymerase II transcription subunit 4	g564	Chromatin remodelling complex subunit-like protein
	g1608	Ubiquinol cytochrome C reductase	g725	Hypothetical protein CHGG_01100
	g1609	4-coumarate-ligase-like 7	g663	PLU-1-like protein
	g1624	18s rRNA biogenesis protein RCL1	g721	6-phosphogluconate decarboxylating 1
	g1626	Transcription initiation factor TFIID subunit 3	g713	Major facilitator superfamily transporter
	g1631	UTP18 possible U3 snoRNP protein involved in maturation of pre-18S rRNA	g650	Chromo domain-containing protein
	g1639	Acyl-n-acyltransferase	g719	Serine threonine-protein kinase sck1
	g1641	Small nuclear ribonucleoprotein E	g656	Zinc c2H2 type domain containing protein
	g1646	Cell division protein kinase	g683	Amino-acid N-acetyltransferase
	g1648	Dihydroxy-2-butanone 4-phosphate synthase	g700	Double-stranded RNA RNA-DNA hybrid binding protein
	g1657	Mitochondrial intermembrane space import and assembly protein 40	g688	Glutamic acid-rich protein
	g166	Nucleolar protein 58	g702	B12-binding protein
	g1669	Epoxide hydrolase	g685	Cutinase transcription factor 1 α
	g1672	Hypothetical protein	g671	Glycogen debranching protein
	g1673	APC13 domain-containing protein	g670	GTP-binding protein GTR1
	g1675	Cral trio domain-containing protein	g673	Bromodomain-containing factor 1
	g1678	Vegetative incompatibility protein het-e-1	g675	Hypothetical protein SAPIO_CDS1763
	g168	Ribosomal protein S15	g677	Thiol-specific monooxygenase
	g1682	Hypothetical protein	g751	Sulfate transporter
	g1683	No significant similarity	g758	Dipeptidyl-peptidase III
	g169	40S ribosomal protein S0	g640	C6 zinc finger domain protein
	g1692	Eukaryotic translation initiation factor 5a-2	g699	Reverse transcriptase
	g1693	Forms a complex with the other RRN protein RRN6 and RRN11	g697	Cipc-like antibiotic response protein
	g1699	40S ribosomal protein S17	g649	Chromo domain-containing protein
	g17	Lipoate-protein ligase A	g731	Nucleoporin nup146
	g1703	Retinitis pigmentosa 1-like 1 protein	g636	Cytochrome c oxidase polypeptide 5
	g1704	No significant similarity	g638	α amylase
	g1713	TSA family protein	g869	Heterokaryon incompatibility
	g1716	Regulatory protein	g868	Pentatricopeptide repeat protein
	g172	Hypothetical protein	g867	Serine threonine protein kinase
	g1722	Hsp70-like protein	g864	Glycosyl hydrolase
	g1725	Hypothetical protein	g792	KH domain-containing protein
	g1729	Ubiquitin-like modifier 1	g794	DUF676-domain-containing protein
	g173	Mitochondrial carrier protein PET8	g797	Phosphatidylethanolamine N-methyltransferase
	g1730	Splicing factor 3B subunit 4	g850	Acetoacetate-ligase
	g1734	Golgi to ER traffic protein 4	g784	LAS seventeen-binding protein
	g1736	RNAse III domain protein	g800	Major facilitator superfamily general substrate transporter
	g1743	50S ribosomal protein l1	g802	Increased sodium tolerance protein 1
	g1748	U2 small nuclear ribonucleoprotein B	g805	Leucine carboxyl methyltransferase
	g1749	Ubiquitin-like-conjugating enzyme ATG10	g881	Serine threonine-protein kinase psk1
	g1754	Hypothetical protein	g882	Integral membrane protein
	g1755	Hypothetical protein	g807	COBW domain-containing protein
	g1764	Zinc alcohol	g775	UPC2-regulatory protein involved in control of sterol uptake
	g1770	Pisatin demethylase	g772	SNF2 family domain-containing protein
	g1771	Hypothetical protein	g771	RNA-directed DNA polymerase from mobile element jockey
	g1772	Hypothetical protein	g870	Telomere length regulation protein
	g1776	L-amino-acid oxidase	g894	Het domain-containing protein
	g1778	Hypothetical protein	g818	Positive regulator of purine utilization
	g1779	No significant similarity	g812	Inner centromere protein
	g1784	Replication factor C subunit 1	g811	SMC N terminal domain-containing protein
	g1786	Hypoxanthine guanine phosphoribosyltransferase	g841	Hypothetical protein
	g1789	Endo-β-xylanase	g845	SEH-associated protein
	g1797	60S ribosomal protein l3	g846	Serine threonine protein kinase
	g1808	Hypothetical protein	g847	Hypothetical protein
	g1810	Proteinrelated to gim complex component gim4	g831	Histone deacetylase RPD3
	g1813	Rhomboid-like protein	g833	Zinc-regulated transporter 2
	g1814	Spermatid-associated protein	g836	Het domain-containing protein
	g1818	Lsm domain-containing protein	g998	Peroxisomal-coenzyme A synthetase
	g1826	Hypothetical protein cfo_g2626	g919	Guanyl-nucleotide exchange factor
	g1827	Toxd protein	g996	UPF0662 protein
	g1830	Isoamyl alcohol	g910	Related to TOL protein
	g1836	Cdp-alcohol phosphatidyltransferase protein	g989	Heterokaryon incompatibility protein
	g1837	Choline ethanolaminephosphotransferase	g988	MULE transposase domain protein
	g1843	Cytochrome c oxidase biogenesis protein	g986	Hypothetical protein
	g1848	Glycosyltransferase family 34 protein	g982	Protein YTP1
	g1865	Preprotein translocase sec61-β partial	g900	GAL4-like transcriptional activator
	g189	Homoserine o-acetyltransferase	g979	Oxidoreductase
	g1897	Hsp70 hsp90 co-chaperone cns1	g973	Kelch domain-containing protein
	g19	α-α-mannosyltransferase	g974	Regulatory associated protein-mtor
	g1905	G-patch domain-containing protein	g966	Hypothetical protein
	g1906	Short chain dehydrogenase reductase partial	g967	DUF833 domain-containing protein
	g1908	Atp-dependent RNA helicase suv3	g969	WD repeat containing protein 44
	g1909	Ubiquitin carboxyl-terminal hydrolase l3	g957	FAD dependent oxidoreductase
	g1915	Integral membrane protein	g947	Integral membrane protein
	g1919	TRNA-splicing endonuclease subunit	g948	Hypothetical protein
	g1924	No significant similarity	g943	Sporulation protein SPS19
	g1925	Origin recognition complex subunit 6	g1039	Conserved hypothetical protein
	g1932	TRNA (guanine-n-)-methyltransferase	g1036	Hypothetical protein
	g1937	Acetyltransferase	g1029	DBF4-regulatory subunit for CDC7p protein kinase
	g194	Duf221 domain-containing protein	g1025	Glycoside hydrolase family 16 protein
	g1940	Laminin α 5 chain	g1050	QDE2-like protein
	g1945	GTP cyclohydrolase ii	g1052	Hypothetical protein
	g1946	Duf1688-domain-containing protein	g1051	CECR1 protein
	g1947	Uracil phosphoribosyltransferase	g1053	Hypothetical protein
	g1948	Delta fatty acid desaturase	g1047	Glycosyl hydrolase family 81
	g1960	60S ribosomal protein l13	g1064	Transcription factor
	g1972	Hypothetical protein cfo_g701	g1073	DUF3210 domain protein
	g1976	Gliotoxin biosynthesis protein	g1072	Acetyl-acyltransferase
	g1983	Integrase catalytic partial	g1013	Fructose-bisphosphatase
	g1991	Aflatoxin b1 aldehyde reductase member 2	g1019	Glucan 4-α-glucosidase-like protein
	g1995	Serum paraoxonase arylesterase family protein	g1098	Glycogenin
	g1999	Increased loss of mitochondrial DNA protein 1	g1004	Tubulin-tyrosine ligase
	g2	Dicarboxylate carrier protein	g1002	CCR4-Not complex component
	g2001	Geranylgeranyl transferase type-1 subunit β	g1007	Carbonic anhydrase
	g2007	C-8 sterol isomerase	g1134	Hypothetical protein
	g2008	Exosomal core protein csl4	g1120	Duf726 domain-containing protein
	g2014	Mannose phospho-dolichol synthase	g1125	Other hect domain ubiquitin protein ligase E3
	g2015	Dolichol-phosphate mannosyltransferase	g1186	Heterokaryon incompatibility protein OR allele
	g2021	Tetratricopeptide repeat protein 15 protein	g1105	Hypothetical protein
	g2028	Ribonuclease p 40kda subunit	g1102	Hydroxymethylglutaryl-coenzyme A reductase
	g2029	Ankyrin repeat-containing protein	g1195	Elongation factor 3
	g2031	Ribosomal protein 11 mitochondrial	g1198	Glycerol-3-phosphate dehydrogenase
	g2034	54s ribosomal protein l31	g1109	FKBP12-rapamycin complex-associated protein
	g2038	Duf788-domain-containing protein	g1178	VID27 cytoplasmic protein
	g2039	Duf3605 domain protein	g1180	WSC domain containing protein
	g2052	Nadh-cytochrome b5 reductase 1	g1167	HET-domain-containing partial
	g2054	Transcriptional regulator	g1159	NADH-ubiquinone oxidoreductase
	g2062	DNA-directed RNA polymerase i and iii subunit rpac2	g1148	Hypothetical protein
	g208	3-keto-steroid reductase	g1204	Hypothetical protein
	g2081	3 exoribonuclease	g1237	Acid phosphatase
	g2084	Cas1p-like protein	g1238	L-ascorbate oxidase
	g2087	Ribosome biogenesis protein erb1	g1239	No significant similarity
	g209	Sucrase ferredoxin domain-containing protein	g1228	E3 ubiquitin-protein ligase hula
	g2096	Sister chromatid cohesion protein dcc1	g1227	NADH-ubiquinone oxidoreductase
	g2098	Mitochondrial fission process protein 1	g1221	Circumsporozoite protein
	g2106	Atp synthase subunit k mitochondrial	g1256	Myosin heavy chain
	g2107	Smp-30 gluconolaconase lre-like region containing protein	g1250	No significant similarity
	g2120	Arp2 3 complex subunit	g1252	ATPase
	g2121	Ankyrin repeat-containing protein yar1	g1246	No significant similarity
	g2125	Ribosomal protein l24	g1243	Trimethyllysine dioxygenase
	g2126	Cytochrome c oxidase assembly protein subunit 11	g1307	Nucleoporin Nup157 170
	g2135	Ornithine mitochondrial	g1261	Filament-forming protein
	g2138	Glucan-α-glucosidase	g1314	Eukaryotic aspartyl protease
	g2139	Cytosolic iron-sulfur protein assembly protein 1	g1315	Transporter
	g2141	Hypothetical protein v502_03097	g1316	Covalently-linked cell wall protein
	g215	Adenosylmethionine decarboxylase	g1266	Peptidase family M3
	g2153	Bud32 protein kinase	g1328	Dienelactone hydrolase
	g216	Cytosolic fe-s cluster assembly factor cfd1	g1325	F-box and WD-40 domain-containing protein CDC4
	g2163	Cytochrome-c oxidase assembly protein	g1217	tRNA threonylcarbamoyladenosine biosynthesis protein
	g2166	Zinc knuckle	g1284	Heterokaryon incompatibility
	g217	60S ribosomal protein l4	g1334	L-ornithine N5-oxygenase
	g2174	40s ribosomal protein s18	g1335	Non-ribosomal peptide synthetase
	g2178	Prephenate dehydratase	g1401	No significant similarity
	g2183	rRNA-processing protein utp23	g1400	Myosin type II heavy chain
	g2192	α and gamma adaptin binding protein partial	g1381	Proteasome-associated protein ECM29 like protein
	g2195	C6 zinc finger protein	g1382	STE20 YSK protein kinase
	g2198	50s ribosomal protein l4	g1409	Isoleucyl-tRNA synthetase
	g2199	Replication factor a protein 3	g1387	Pyridine nucleotide-disulfide
	g221	Peroxisomal-coenzyme a synthetase	g1413	Transcription factor E2F1-partial
	g2210	Hypothetical protein td95_003346	g1355	Fatty acid desaturase
	g222	Upf0271 protein	g1391	Domain-containing protein
	g2220	D-lactate dehydrogenase 2	g1354	DNA repair and recombination protein RAD54 and RAD54-like protein
	g223	H aca ribonucleoprotein complex subunit 3	g1417	Hypothetical protein
	g2237	Ring finger domain-containing protein	g1399	Zinc finger domain-containing ccch-type
	g2239	Rta1 domain protein	g1366	Pyruvate decarboxylase
	g224	Formyltetrahydrofolate deformylase	g1364	Hypothetical protein
	g2240	Rta1 domain protein	g1378	Glycosyltransferase family 20
	g2243	Cytochrome b5-like heme steroid binding domain-containing protein	g1375	Related to Orc3p
	g2246	Bcas2 family protein	g1374	Phospholipid:diacylglycerol acyltransferase
	g2251	C2H2 type zinc finger containing protein	g1372	Armadillo-type fold partial
	g226	Hypothetical protein td95_003418	>mpkB	Mitogen-activated protein kinase
	g2261	Histone-like transcription factor and archaeal histone	g1495	Ferric reductase like transmembrane component
	g2264	V-type h+-transporting atpase 21kda proteolipid subunit	g1491	Annexin ANXC4
	g2268	Aromatic-l-amino-acid decarboxylase	g1499	Hsp90-like protein
	g2269	Amino acid permease	g1498	AMP-binding enzyme
	g227	Protein mak16	g1473	Rho GTPase activator
	g2270	Ncs1 allantoate transporter protein	g1472	Transcription mediator subunit Med12
	g2282	Feruloyl esterase b	g1448	BPL1-biotin holocarboxylase synthetase
	g2288	Cytosolic fe-s cluster assembly factor nbp35	g1442	Signal peptide peptidase
	g2289	Deoxyhypusine hydroxylase	g1443	Phloem protein 2
	g2290	DNA-directed RNA polymerase i subunit rpa12	g1505	Histidine kinase HHK2p
	g2293	G-patch domain-containing protein	g1506	Phosphoglycerate mutase
	g2300	60S acidic ribosomal protein p0	g1459	Uncharacterized protein
	g2301	TRNA (guanine-n-)-methyltransferase subunit trm82	g1453	Hypothetical protein
	g2310	60S ribosomal protein l9	g1516	Eukaryotic aspartyl protease
	g2323	Npp1 domain protein	g1515	Alanine-glyoxylate aminotransferase 1
	g2325	Nad dependent epimerase dehydratase family protein	g1514	Exportin-1
	g2333	Endosulphine family protein	g1520	2-methylcitrate dehydratase
	g2334	Myg1 protein	g1431	NACHT and WD40 domain partial
	g2339	40s ribosomal protein s7	g1438	Phosphate:H+ symporter
	g2342	α-partial	g1580	COPII coat assembly protein SEC16
	g2344	Hypothetical protein ctht_0049170	g1584	Cytokinesis protein sepa
	g2346	Family taurine catabolism dioxygenase	g1540	Vacuolar protein sorting-associated protein 54
	g2349	Glucose-6-phosphate dehydrogenase-6-phosphogluconolactonase	g1541	DNAse1 protein
	g2358	Glycoside hydrolase family 18 protein	g1551	AFG3 family protein
	g236	Palmitoyltransferase pfa3	g1555	Phospholipid-translocating atpase
	g2368	GTP-binding protein	g1611	Stip1 likey and U-box containing protein 1
	g2369	Tricarboxylate carrier protein	g1612	Duf803 domain membrane protein
	g2377	3-ketodihydrosphingosine reductase gsl-3	g1617	FAD binding domain-containing protein
	g2380	DNA-directed RNA polymerase i subunit rpa49	g1567	Acyl-dehydrogenase
	g2387	Coiled-coil domain-containing protein 25	g1564	GANP Nin1 mts3 EIF-3 p25 family protein
	g2389	1-(5-phosphoribosyl)-5-[(5-phosphoribosylamino)methylideneamino] imidazole-4-carboxamide isomerase	g1604	Uracil permease
	g2393	Hypothetical protein f503_05426	g1534	DNA repair protein rad51
	g2397	Mitochondrial import inner membrane translocase subunit tim13	g1537	3-hydroxybutyryl-dehydrogenase
	g240	Ring finger domain partial	g1572	Serine threonine-protein kinase GCN2
	g2402	Ribosomal protein l13	g1573	Hypothetical protein
	g2407	60S ribosomal protein l32	g1576	Phosphoglycolate phosphatase
	g2409	Nadh dehydrogenase [ubiquinone] 1 α subcomplex assembly factor 3	g1688	GATA transcription factor
	g2410	60S ribosomal protein l34-b	g1685	Plasma membrane atpase
	g2417	Atp-dependent rRNA helicase rrp3	g1645	Fch domain-containing protein
	g2418	40s ribosomal protein s19	g1643	OPT oligopeptide transporter
	g2426	Hypothetical protein cfo_g1113	g1659	Penicillin-binding protein
	g2434	Cop9 signalosome complex subunit 5	g1658	Myb SANT-like DNA-binding domain protein
	g2435	Carbohydrate esterase family 9 partial	g1652	Life-span regulatory factor
	g2439	Hypothetical protein cfo_g1153	g1664	Ca2+ pump
	g2448	Major facilitator superfamily transporter	g1663	Malate dehydrogenase
	g245	Acetyltransferase	g1701	SH3 domain-containing protein
	g2451	Atp synthase f0	g1630	Pt repeat family protein
	g2452	Holo-acyl-carrier-protein synthase	g1633	C6 zinc finger domain-containing protein
	g2458	Dolichyl-phosphate β-glucosyltransferase	g1670	Phospholipid-translocating atpase
	g246	Hypothetical protein bbad15_g7925	g1636	Peroxisomal hydratase-dehydrogenase-epimerase
	g2462	AlteRNAtive mitochondrial	g1735	Pectinesterase precursor
	g2463	General amino-acid permease gap1	g1739	High-affinity iron transporter
	g2467	Riboflavin α subunit	g1740	Iron transport multicopper oxidase FET3
	g2473	Alanine racemase domain protein	g1720	Ubiquitin C-terminal hydrolase
	g2475	Major facilitator superfamily transporter	g1744	Ser/Arg-related nuclear matrix protein
	g2488	Trichothecene 3-o-partial	g1785	Carboxypeptidase s
	g2492	Trichothecene 3-o-partial	g1787	Glycoside hydrolase family 125 protein
	g2493	Trichothecene 3-o-partial	g1728	C2H2 transcription factor
	g2500	Histone acetyltransferase	g1710	GTPase-activating protein
	g2501	Neurofilament medium partial	g1711	Glycosyl hydrolase family 43 protein
	g2504	Transcription initiation protein	g1718	CP2 transcription factor
	g2509	G-protein coupled receptor	g1767	Integral peroxisomal membrane peroxin
	g251	Inorganic phosphate transporter pho84	g1765	Phosphatidylinositol-specific phospholipase C
	g2511	26s proteasome complex ubiquitin subunit rpn13	g1766	No significant similarity
	g2514	Cpl domain-containing protein	g1708	mRNA 3-end-processing protein RNA14
	g2515	RNA polymerase rpb4 family protein	g1706	SNI2 protein
	g2518	Translation machinery-associated protein 22	g1825	Hypothetical protein
	g2519	Peptidase pyroglutamyl peptidase i-like protein	g1792	Zinc metalloprotease MDE10
	g252	Hypothetical protein ggtg_09611	g1821	E3 ubiquitin-protein ligase UBR1
	g2520	Oxidoreductase	g1823	Serine threonine-protein kinase cbk1
	g2522	Nadph dehydrogenase	g1835	Methyltransferase type 11
	g2527	L-asparaginase	g1832	Calcium-spray protein
	g2529	Wd domain-containing protein	g1831	Hypothetical protein
	g2530	Frg1-like family protein	g1846	RNAse III domain-containing protein
	g2536	2-hydroxy-6-oxo-6-phenylhexa-dienoate hydrolase	g1803	Activator of stress proteins 1
	g2541	Glycoprotease pgp1	g1802	Transcription factor 25
	g2545	Developmental regulator	g1809	Vacuolar protein sorting targeting protein PEP1
	g255	Bem46 family protein	g1800	Tetracycline resistance protein from transposon
	g2552	Cytochrome p450 partial	g1801	Actin interacting protein 3
	g2556	V-type atpase assembly factor pkr1	g1844	Fibronectin type III domain-containing protein
	g2558	Cell division cycle 14	g1859	Transcriptional regulatory protein SIN3
	g2566	Nucleotide exchange factor sil1	g1858	Family transcriptional regulator
	g2568	40s ribosomal protein s15	g1815	Signal peptide-containing partial
	g257	Peroxisome biogenesis factor 10	g1863	Peroxisomal ABC transporter
	g2570	Klth0a01078p-like protein	g1819	Fungal Zn binuclear cluster domain containing protein
	g2571	Anthranilate synthase	g1852	Ring assembly protein 3
	g2574	Protein fam96b	g1856	AMP-binding enzyme
	g2587	Defective in cullin neddylation protein 1	g1893	EVI5-like protein
	g2588	30s ribosomal protein s6	g1895	DNA topoisomerase II
	g2594	Hypothetical protein cfo_g3633	g1920	PALB protein
	g2600	U6 snRNA-associated sm-like protein lsm3	g1901	Acid phosphatase-like protein
	g2615	Short chain dehydrogenase reductase family	g1918	α-l-rhamnosidase c protein
	g2619	Glycosyl hydrolase family 10	g1914	Globin-like protein
	g262	Ribosome production factor 1	g1913	Glucose-6-phosphate isomerase
	g2623	C2H2 finger domain protein	g1912	Mannitol-1-phosphate 5-dehydrogenase
	g2626	Malate dehydrogenase	g1867	Ankyrin repeat domain-containing protein 16
	g2631	Wd repeat domain-containing protein	g1996	G-protein coupled receptor
	g2633	Siderophore iron transporter mirb	g1935	Ubiquitin carboxyl-terminal hydrolase 2
	g2634	Ribosome assembly protein rrb1	g1939	Salicylate hydroxylase
	g2640	50s ribosomal subunit protein l15	g1938	NADPH-dependent methylglyoxal reductase GRP2
	g2641	Nad-binding domain protein	g1978	Glycogen debranching enzyme
	g2643	Hypothetical protein smac_02045	g1984	MSF1
	g2646	Hexose transporter-like protein	g1982	Vacuolar-sorting protein SNF7
	g2652	Aldehyde dehydrogenase	g1970	Arabinogalactan endo-β-galactosidase
	g2663	Short chain dehydrogenase reductase	g1986	Hypothetical protein
	g2668	Major facilitator superfamily transporter	g1930	Response regulator-like protein
	g2669	No significant similarity	g2004	Serine threonine-protein kinase endoribonuclease IRE1
	g267	Peptidyl-prolyl cis-trans isomerase d	g1952	Endonuclease Exonuclease phosphatase
	g2671	Far-17a aig1-like protein	g2011	Hypothetical protein
	g2679	Prefoldin subunit 3	g2017	Ran1-like protein kinase
	g268	D-tyrosyl-tRNA deacylase	g2019	Cell wall mannoprotein
	g2681	Kinetochore protein	g2066	Telomerase activating protein Est1
	g2685	Protein fmp25 mitochondrial	g2023	Coatomer subunit β
	g2687	Mitochondrial carrier	g2026	VID24-required for vacuolar import and degradation of Fbp1p
	g2690	H+-transporting two-sector atpase lipid-binding protein precursor	g2059	CAMKK CAMKK-META protein kinase
	g2691	40s ribosomal protein s25	g2051	RNA polymerase II transcription elongation factor
	g2692	40s ribosomal protein s5	g2050	Sorting nexin-41
	g2693	Fad binding domain-containing protein	g2053	Actin cytoskeleton-regulatory complex protein PAN1
	g2695	Basic helix-loop-helix dimerization region bhlh	g2047	Spo76 protein
	g270	Chitin synthesis congo red rcr protein	g2040	Phosphatidylinositol 4-kinase
	g2702	Phosphoglycerate mutase family protein	g2044	Essential subunit of the histone deacetylase Rpd3S partial
	g2706	Mitochondrion organization and biogenesis protein	g2043	RNA binding protein
	g2709	Hypothetical protein ch063_09810	g2009	Ring finger protein
	g2712	Prefoldin β subunit	g2005	No significant similarity
	g2713	Amsh-like protease sst2	g2037	20S cyclosome subunit ( Nuc2 Cdc27)
	g2717	Phosphoglycerate mutase family protein	g2072	Oxoglutarate iron-dependent oxygenase
	g2719	Protein l728	g2074	GPI mannosyltransferase 4
	g272	Fk506-binding protein 2 precursor	g2077	Peroxisomal catalase
	g2723	Haloacid dehalogenase-like hydrolase	g2079	D-xylulose kinase
	g2725	Ribonuclease p protein subunit p29	g2118	AP-2 complex subunit α
	g2730	40s ribosomal protein s16	g2114	Ceramide glucosyltransferase
	g2735	Pyrroline-5-carboxylate reductase	g2095	Rho guanyl nucleotide exchange factor protein
	g2736	Ctd kinase subunit gamma	g2156	FACT complex subunit SPT16
	g2737	50s ribosomal protein l12	g2130	Proteinrelated to glucan 4-α-glucosidase
	g2741	Annexin anxc4	g2133	Probable protein S-acyltransferase 23
	g2744	Maintenance of ploidy protein mob2	g2092	Valyl-tRNA synthetase
	g2745	Inorganic phosphate transport protein pho88	g2149	Osomolarity two-component sensor histidine kinase sln1
	g2750	Hypothetical protein thar02_08051	g2100	Carbohydrate esterase family 3 protein
	g2755	TRNA-dihydrouridine synthase 1	g2140	2-oxoglutarate dehydrogenase
	g2757	Dolichyl-phosphate mannosyltransferase polypeptide 2	g2104	Carbohydrate esterase family 3 protein
	g2763	50s ribosomal protein l24e	g2170	Ubiquitin carboxyl-terminal hydrolase
	g2766	Mitochondrial import inner membrane translocase subunit tim14	g2161	ARM repeat-containing protein
	g2768	Hypothetical protein bbad15_g1676	g2169	Carboxypeptidase Y precursor
	g2775	6-phosphogluconolactonase	g2168	Serine carboxypeptidase
	g2781	Hudp-galactose transporter related isozyme 1	g2215	Hypothetical protein
	g2786	Pre-rRNA-processing protein esf2	g2213	Protein phosphatase 2A regulatory B subunit
	g2794	Trans-aconitate 2-methyltransferase	g2218	Class III protein
	g2798	Ribosome biogenesis protein ytm-1	g2211	Endonuclease Exonuclease phosphatase
	g28	Sda1 domain protein	g2191	Abc transporter protein
	g2800	Vacuolar protein sorting-associated protein 68	g2209	Cullin-associated NEDD8-dissociated protein 1
	g2802	U6 snRNA-associated sm-like protein lsm5	g2189	Ubiquitin-conjugating enzyme E2Z protein
	g2805	Nitrate assimilation regulatory protein nira	g2241	Cell division control protein 25
	g2814	30s ribosomal protein s12	g2187	Serine threonine-protein kinase RAD53
	g2818	DNA-directed RNA polymerase iii complex subunit rpc37	g2201	Domain-containing protein
	g2822	Sphingomyelin phosphodiesterase	g2184	rRNA-processing protein utp23 protein
	g2829	Alcohol dehydrogenase	g2182	pH-response regulator protein palf rim8
	g283	Hypothetical protein cfio01_03032	g2200	Fructose-bisphosphatase
	g2833	Transcription initiation factor tfiid subunit 13	g2180	Aspartic-type endopeptidase
	g2842	Orotidine-5-phosphate decarboxylase	g2181	Pep3 Vps18 deep orange family protein
	g2843	Cdp-diacylglycerol-inositol 3-phosphatidyltransferase	g2171	PDE2-high affinity 3`-cyclic-nucleotide phosphodiesterase
	g2846	Dead deah box helicase	>ste23	A-factor-processing enzyme
	g2851	Sugar transporter	g2297	Glycoside hydrolase family 38 protein
	g2859	DNA-binding protein	g2298	Hypothetical protein
	g286	Cord and cs domain protein	g2321	Ubiquitin carboxyl-terminal hydrolase
	g2861	Mitochondrial genome maintenance protein mgr2	g2322	Mitochondrial phosphate carrier protein
	g2872	60S ribosomal protein l27-a	g2255	Fermentation associated protein
	g2874	4-hydroxyphenylpyruvate dioxygenase	g2254	Elongation factor 2
	g2883	Amidohydrolase family protein	g2312	Dynamin central region
	g2888	Ribosomal RNA-processing protein 1 like protein	g2303	PHD finger and BAH domain protein
	g2891	Caffeine-induced death protein	g2304	Lid2 complex component snt2
	g2892	Transcriptional regulatory protein	g2271	α-ketoglutarate dependent xanthine dioxygenase
	g2898	Pho84-inorganic phosphate permease	g2245	Stf2-like protein
	g2899	Extracellular protein	g2284	Hypothetical protein
	g2905	Ecm16-deah-box RNA helicase	g2286	Galactose oxidase β-partial
	g2913	Chorismate synthase	g2291	AT hook domain-containing protein
	g2914	Fatty acid elongase	g2367	Gelsolin repeat
	g2915	Cytochrome c oxidase subunit mitochondrial	g2362	DUF2457 domain protein
	g2918	Choline ethanolamine kinase	g2327	Hypothetical protein
	g2921	Protein transport protein	g2328	Vacuolar transporter chaperone 4
	g2932	Actin-binding protein	g2356	Gall11 coactivator protein
	g2933	Tetratricopeptide repeat domain-containing protein	g2340	Hypothetical protein
	g2940	Trm112p-like protein	g2383	Pre-mRNA-splicing factor Spp42
	g2942	rRNA processing protein rrp17	g2347	Glucose transport transcription regulator RGT1
	g2944	Hypothetical protein cfo_g2636	g2384	Myb DNA-binding domain-containing protein
	g2946	Ilp is an apoptosis inhibitor	g2370	Dual specificity protein kinase lkh1
	g295	Tgs1 uanosine synthase	g2394	Chromatin assembly protein
	g2956	Acetyltransferase family protein	g2399	AT hook-like protein
	g296	Grasp55 65 family protein	g2423	Anaphase spindle elongation protein 1
	g2962	Cytochrome b-c1 complex subunit mitochondrial	g2427	UPF0648 protein
	g2965	Wd repeat-containing protein 79	g2419	Hypothetical protein
	g297	Dad family protein	g2412	Transcription FAR1-related protein
	g298	Upf0136 domain protein	g2416	ZIP zinc iron transporter
	g2980	Protein family upf0406	g2443	Zn-finger in ubiquitin-hydrolase
	g2982	Cofilin tropomyosin-type actin-binding protein	g2390	GTP binding protein
	g2983	Cytochrome c heme-lyase	g2442	Polyubiquitin
	g2992	Von willebrand factor type a domain protein	g2388	Het-S domain protein
	g2997	Uncharacterized protein mmyc01_g07101	g2385	Ring finger membrane protein
	g300	Prefoldin subunit 2	g2386	E3 ubiquitin-protein ligase MARCH6
	g3002	Hypothetical protein cfo_g794	g2469	Phosphoacetylglucosamine mutase
	g3005	Glycosyl hydrolase family 16	g2521	NADPH dehydrogenase
	g3007	Secreted protein	g2456	Acetyl-acetyltransferase
	g3008	Regulator of g protein	g2457	Squalene monooxygenase
	g3011	Mediated genome instability protein rmi1	g2459	Suppressor of Mek1
	g3014	Domain-containing protein	g2499	26S proteasome non-atpase regulatory subunit 3
	g3029	Nad dependent epimerase dehydratase	g2498	Transcription initiation factor TFIID subunit 12
	g3032	Duf866 domain-containing protein	g2453	Kinesin heavy chain
	g3035	Hypothetical protein cfo_g821	g2447	Coiled-coil domain-containing
	g3039	Opa3-like protein	g2484	Hypothetical protein
	g3041	Plac8 family protein	g2508	Glycoside hydrolase family 5 protein
	g3042	Acyl-n-acyltransferase	g2483	Retrograde regulation protein
	g3043	Ribosomal protein l36	g2486	Trichothecene 3-O-partial
	g3045	Cenp-o kinetochore centromere component	g2506	Transient receptor potential ion channel
	g3046	Acetyl-coenzyme a transporter 1	g2485	Choriogenin Hminor
	g305	Kelch repeat-containing protein 3	g2480	Zinc cadmium resistance protein
	g3050	Asparagine synthetase b	g2482	Hypothetical protein
	g3052	Ras family protein	g2487	Trichothecene 3-O-acetyltransferase
	g3059	60S ribosomal protein l23	g2505	Hypothetical protein
	g3068	3 exoribonuclease family protein	g2472	Fumarate reductase
	g307	Udp-n-acetylglucosamine 1-carboxyvinyltransferase 2	g2471	Glucose transporter RCO-3
	g3074	Mitochondrial import inner membrane translocase subunit tim-22	g2479	AGC protein kinase
	g3076	O-sialoglycoprotein endopeptidase	g2477	Major facilitator superfamily transporter
	g3084	Abc1 family protein	g2561	Autophagy-related protein 11
	g3090	Phosphatidylethanolamine-binding protein pebp	g2562	Centromere protein H (CENP-H)
	g3094	Periodic tryptophan protein 2	g2563	Structure-specific recognition protein 1
	g3096	Serine threonine-protein kinase bur1	g2564	No significant similarity
	g3098	Endonuclease exonuclease phosphatase family protein	g2567	NADH-ubiquinone oxidoreductase kda subunit
	g3106	Monothiol glutaredoxin-5	g2551	Hypothetical protein
	g3107	No significant similarity	g2557	Phosphoglucomutase 2
	g3120	Heterokaryon incompatibility	g2553	RING-finger domain containing protein
	g3121	Fungal specific transcription factor domain-containing protein	g2554	Anaphase-promoting complex subunit 2
	g3129	Udp-n-acetylglucosamine-dolichyl-phosphate n-acetylglucosaminephosphotransferase	g2580	Ubiquitin carboxyl-terminal hydrolase
	g3150	Imidazole glycerol phosphate synthase hishf	g2549	Amidase
	g3157	Kinetochore protein	g2573	Lipase regulator 1
	g3158	Cwf18 pre-mRNA splicing factor	g2576	Elongation factor 1-α
	g316	Copper transport protein ctr2	g2534	Hypothetical protein
	g3160	Hypothetical protein cfo_g4111	g2538	FYVE zinc finger protein
	g3164	Pectin lyase	g2537	C6 and C2H2 transcription factor-like protein
	g3171	Family nucleoside transporter	g2605	Na(+) h(+) antiporter 2
	g3177	Chitin binding protein	g2599	Cyclin PHO80-like protein
	g3178	3-oxoadipate enol-lactonase	g2597	Chitin synthase export chaperone
	g318	Fumarylacetoacetate hydrolase	g2593	Glycoside hydrolase family 16 protein
	g3181	50s ribosomal protein l24	g2645	Trans-aconitate 2-methyltransferase
	g3184	4-hydroxybenzoate polyprenyl transferase	g2614	NUDIX hydrolase domain protein
	g3189	Adenylate kinase 1	g2612	Glycosyl transferase family 8 protein
	g3199	Gon7 family protein	g2610	Zinc finger domain-containing C2H2-type integrase
	g3210	Deoxyhypusine synthase	g2624	TGF β receptor associated protein 1
	g3216	Fmp21 protein	g2625	Golgi membrane protein
	g3220	#NAME?	g2620	Arrestin domain-containing protein
	g3221	Hit zinc finger	g2673	Exosome complex exonuclease rrp6
	g3225	Small nuclear ribonucleoprotein	g2678	No significant similarity
	g3232	Hypothetical protein cfio01_11621	g2684	Protein-tyrosine phosphatase
	g3233	Hypothetical protein cfo_g5085	g2649	Xanthine dehydrogenase
	g3240	Zn 2cys6 transcription factor	g2689	Hypothetical protein
	g3246	Major facilitator superfamily transporter	g2648	Protein L728
	g3248	60S ribosomal protein l15	g2718	Protein L728
	g3258	Heterokaryon incompatibility protein	g2710	1-phosphatidylinositol-3-phosphate 5-kinase
	g326	Fe-mn family superoxide dismutase	g2656	Rhoptry protein
	g3260	Legume-like lectin	g2704	C2H2 transcription factor
	g3261	Dolichyl pyrophosphate glc1man9 c2 α-glucosyltransferase	g2708	No significant similarity
	g3265	Calcitonin gene-peptide-receptor component protein	g2666	Potassium sodium efflux P-type atpase
	g3268	No significant similarity	g2661	Potassium sodium efflux P-type atpase
	g3270	Proline-specific permease put4	g2771	DNA topoisomerase III
	g3271	Mitochondrial precursor	g2770	DUF1295 domain protein
	g3283	60S ribosomal protein l16	g2731	Protein ste16
	g3285	40s ribosomal protein s20	g2778	TBC domain-containing protein
	g3290	Sphingomyelin phosphodiesterase	g2773	Ph-response transcription factor pacc RIM101
	g3294	Wd repeat protein	g2749	AAA family
	g3297	Calcium-binding ef-hand protein	g2746	MUC1 Extracellular α-glucan glucosidase
	g330	Twinfilin-1	g2782	Tyrosine-protein phosphatase
	g3304	Mitochondrial export translocase oxa2	g2759	Phd finger domain-containing protein
	g3312	Wsc-domain-containing protein	g2751	Carbonic anhydrase
	g3322	Hypothetical protein cfo_g1107	g2758	WD40 YVTN repeat-like-containing domain protein
	g3327	Bifunctional p-450:nadph-p450 reductase	g2761	Hypothetical protein
	g3328	RNA-binding la domain protein	g2765	QDE-2-interacting protein
	g3329	S4 domain-containing protein	g2831	T-complex protein 11
	g3330	S4 domain-containing protein	g2823	Hypothetical protein
	g3335	54s ribosomal protein l3	g2827	CUE domain-containing protein
	g3338	Oxysterol binding protein	g2836	CAP-Gly domain-containing protein
	g334	Multidrug resistant protein	g2841	CCCH zinc finger DNA binding protein
	g3343	Gpn-loop GTPase	g2811	Vacuolar ATP synthase subunit
	g3355	No significant similarity	g2813	Acyl-dehydrogenase
	g3359	Brix domain-containing protein	g2812	AGC PKC protein kinase
	g3364	Protein transport protein sec22	g2788	Dolichyl-phosphate-mannose-protein mannosyltransferase
	g3366	Elongator complex protein 5	g2784	FAD binding domain-containing protein
	g3368	Arginine biosynthesis bifunctional protein	g2797	WSC domain-containing protein
	g3369	Imidazoleglycerol-phosphate dehydratase	g2799	Sec8 exocyst complex component specific domain-containing protein
	g3373	Proteinrelated to secretory pathway protein ysy6	g2801	3-5 exonuclease helicase
	g3374	Wound-responsive protein ked	g2790	SON protein
	g3376	Igr protein domain-containing protein	g2791	Zinc finger transcription factor ace1
	g3380	Aspartate kinase	g2792	F-box WD repeat-containing protein 7-like
	g3391	Aminotransferase class i and ii	g2793	Fungal specific transcription protein
	g3393	Zinc finger protein	g2806	Carboxylesterase family protein
	g3409	#NAME?	g2877	General substrate transporter
	g341	50s ribosomal subunit l30	g2871	DUF250 domain membrane protein
	g3414	α β fold family hydrolase	g2870	UDP-galactopyranose mutase
	g3427	Retrotransposon nucleocapsid partial	g2889	Sphingosine kinase
	g3439	TRNA-splicing endonuclease subunit sen34	g2882	GTP-binding protein
	g3441	RNA polymerase rpb8	g2910	Neutral zinc partial
	g3442	Nudix hydrolase 20 protein	g2904	Scytalone dehydratase
	g3443	Protein opi10	g2903	Hypothetical protein
	g3451	Pre-mRNA-splicing factor cwc26	g2909	INO80 chromatin remodeling complex Ies1
	g3454	E3 ubiquitin-protein ligase rad18	g2896	UPF0643 protein
	g3455	DNA polymerase delta subunit 3	g2907	High-temperature-induced dauer-formation protein
	g3456	Ribonuclease H2 subunit c	g2857	β-N-acetylhexosaminidase
	g3457	RNA exonuclease 4	g2854	Hexokinase
	g346	Aspartate-semialdehyde dehydrogenase	g2858	No significant similarity
	g3464	Ctlh domain-containing protein	g2862	Cytoplasm to vacuole targeting vps64
	g3466	Nadh dehydrogenase	g2976	Glycoside hydrolase family 36 protein
	g3469	Ribose 5-phosphate isomerase a	g2973	Phosphoserine phosphatase
	g3470	Ras small monomeric GTPase rab6	g2971	N-acetylglucosaminyl-phosphatidylinositol biosynthetic protein
	g3478	Aminotransferase class i and ii	g2929	Phosphatidylinositol 4-kinase
	g3480	Dimeric α-β barrel	g2920	Helix-loop-helix DNA-binding domain-containing protein
	g3482	Coatomer subunit epsilon	g2917	Zinc finger protein
	g3511	Ubiquitin carboxyl-terminal hydrolase l5	g2963	DNA damage-binding protein 1
	g3515	60S ribosomal protein l17	g2967	RING finger membrane protein
	g3520	Hypothetical protein him_04832	g2936	Ap-3 complex subunit delta
	g3527	Acetyltransferase	g2937	Rho-GTPase-activating protein 8
	g353	Peptidase m76 family protein	g3022	No significant similarity
	g3534	Glutathione s-transferase	g3021	MAP kinase kinase kinase mkh1
	g354	Acetylxylan esterase precursor	g2988	Serine threonine-protein kinase chk2
	g3542	60S ribosomal protein l12	g2984	UPF0420 protein
	g3560	40s ribosomal protein s27	g3034	Glycerophosphodiester phosphodiesterase GDE1
	g3561	Phosducin family protein	g3030	Hypothetical protein
	g3567	Fad dependent oxidoreductase superfamily	g3004	Hypothetical protein
	g3568	Dj-1 family protein	g2991	Aminotransferase class I and II
	g3577	Complex 1 protein	g2995	Memo-like protein
	g358	Protein tyrosine phosphatase-like protein	g2994	Hypothetical protein
	g3589	Uronate isomerase	g2993	Hypothetical protein
	g3596	Domain-containing protein	g3003	Hypothetical Protein
	g3598	Ribosomal protein s18	g3001	PH and SEC7 domain-containing protein
	g3600	60S ribosomal protein l22	g3018	L-fucose permease Glucose galactose transporter
	g3606	Thioredoxin-like fold partial	g3010	Superkiller protein 3
	g3609	Ribosomal protein mitochondrial	g3065	Protein TED1
	g3611	Ro-10 required for nuclear distribution	g3100	Wsc domain containing protein
	g3614	No significant similarity	g3072	AF448056_3 dothistromin transporter
	g3615	Lipoyl mitochondrial	g3071	Transcription factor
	g3617	Duf1275 domain protein	g3079	Hypothetical protein
	g3618	Glycosyl hydrolase family 16	g3091	Ubiquitin carboxyl-terminal hydrolase 21
	g362	Atp-dependent RNA helicase dbp8	g3054	Short-chain dehydrogenase reductase family Oxidoreductase
	g3627	Siroheme synthase	g3055	Tat pathway signal sequence
	g3638	Fad dependent oxidoreductase	g3061	Maintenance of telomere capping protein 1
	g3647	Duf1690 domain-containing protein	g3060	Hypothetical protein
	g3649	Phosphoadenosine phosphosulfate reductase	g3105	Ubiquitin-activating enzyme e1
	g3651	Hypothetical protein td95_001444	g3155	Oleate-induced peroxisomal protein
	g3659	Sin3 associated polypeptide p18	g3117	HET-domain-containing protein
	g366	Peptidyl-prolyl cis-trans isomerase pin4	g3111	Chitin synthase
	g3665	50s ribosomal protein l14	g3112	Chitin synthase
	g3667	Peptidyl-prolyl cis-trans isomerase ssp-1	g3143	HET-domain-containing protein
	g367	40s ribosomal protein s12	g3145	Cysteinyl-tRNA synthetase
	g3679	Transcription fungi	g3140	PRP1 splicing factor
	g368	40s ribosomal protein s22	g3141	Hypothetical protein
	g3681	Nol1 nop2 sun family protein	g3130	Transcription initiation factor TFIIH subunit 1
	g3682	Wsc domain protein	g3134	Glycolipid anchored surface protein
	g3683	Gpn-loop GTPase 3 like	g3133	GMC oxidoreductase
	g3688	Gas1-like protein	g3124	3-isopropylmalate dehydratase
	g3692	60S ribosomal protein l20	g3128	SET domain protein
	g3693	N-acetyltransferase-like protein	g3200	PHO87 protein
	g3696	α-tubulin suppressor protein aats1	g3209	DNA-binding protein SNT1
	g3702	Hypothetical protein ak830_g6785	g3197	Topoisomerase II-associated protein PAT1
	g3714	Cbp4 domain-containing protein	g3196	Hypothetical protein
	g3716	TRNA-specific adenosine deaminase	g3188	Microtubule binding protein
	g3720	Isovaleryl-dehydrogenase	g3183	C-module-binding factor
	g3728	Shikimate dehydrogenase	g3182	Tryptophan synthase
	g3729	No significant similarity	g3180	Aminotransferase class I and II
	g3731	Facilitated trehalose transporter tret1 isoform x2	g3172	Hypothetical protein
	g3734	60S ribosomal protein l21-a	g3179	PLC-like phosphodiesterase
	g3735	40s ribosomal protein s9	g3170	Sit4 phosphatase-associated protein
	g3739	Twin-arginine translocation pathway signal	g3166	Vacuolar protein sorting-associated protein vps13
	g3750	Multicopper oxidase	g3254	Carnitine acetyl transferase
	g3751	Multicopper oxidase	g3223	No significant similarity
	g3753	Prp 4 c domain-containing protein	g3224	Ras guanine nucleotide exchange factor A
	g3759	Acetyltransferase	g3228	Acid phosphatase
	g3765	Tap42-like family protein	g3230	Hypothetical protein
	g3769	Vacuolar sorting receptor	g3234	Transcriptional activator XLNR
	g3777	Atp-dependent RNA helicase drs1	g3267	WD g-β repeat protein
	g378	Homocysteine s-methyltransferase	g3307	Sucrase ferredoxin domain-containing protein
	g3783	Subtilisin-like serine protease pr1c	g3308	Serine threonine-protein phosphatase PP1
	g3784	#NAME?	g3291	SAM binding domain-containing protein containing protein
	g3794	Ribosomal biogenesis protein gar2	g3292	Glucose-repressible alcohol dehydrogenase transcriptional effector
	g3795	Serine-threonine rich	g3282	F-box domain-containing protein
	g3799	Myb DNA-binding domain-containing protein	g3286	UPF0187 domain membrane protein
	g380	Mitochondrial import inner membrane translocase subunit tim23	g3289	Ubiquitination network signaling protein
	g3805	Ribosomal protein s19	g3310	Guanine nucleotide-binding protein subunit gamma
	g3806	Transcription initiation factor tfiid subunit 10	g3313	Nasopharyngeal carcinoma susceptibility protein LZ16
	g3808	Gpi anchored cell wall protein	g3319	LTE1 GDP GTP exchange factor
	g3811	Hypothetical protein cfo_g3875	g3321	HET domain protein
	g3819	Galactoside o-acetyltransferase	g3275	No significant similarity
	g3821	60S ribosome biogenesis protein	g3273	Acetyl-hydrolase
	g3823	Prespore protein partial	g3347	Ankyrin repeat and SAM domain containing protein 6
	g3824	No significant similarity	g3346	FAD dependent oxidoreductase
	g3827	β-ketoacyl synthase	g3349	Mitochondrial outer membrane protein IML2
	g3828	Wd domain-containing protein	g3341	Aldo keto reductase
	g3829	Mitochondrial oxaloacetate transport protein	g3382	Yt521-b-like splicing protein
	g3833	Nucleolysin tia-1	g3383	Histone transcription regulator 3
	g3836	Hypothetical protein dotsedraft_81082	g3357	Vacuolar membrane protein
	g3837	β transducin-like protein het-e4s	g3356	Phosphoglycerate kinase
	g384	Cell division protein	g3358	Hypothetical protein
	g3843	Extracellular serine-rich protein	g3351	Brf1-like TBP-binding domain-containing protein
	g3845	Carrier protein	g3352	Btb poz-like protein
	g3846	Mitochondrial iron uptake protein	g3354	Cleft lip and palate transmembrane protein 1
	g3854	Holliday junction atp-dependent DNA helicase	g3370	Mediator of RNA polymerase II transcription subunit 5
	g3864	Conserved membrane	g3377	Calcium influx-promoting protein ehs1
	g3866	Elongator complex protein 1	g3379	RFX DNA-binding domain-containing protein
	g3868	37s ribosomal protein rsm25	g3365	Proline utilization trans-activator
	g3870	Gluconate 5-dehydrogenase	g3399	Aconitate mitochondrial
	g3872	Ribosomal l32p family protein	g3408	Importin subunit β-3
	g3874	Upf0553 protein c protein	g3404	Metallo-β-lactamase domain-containing protein
	g3876	#NAME?	g3402	Nadh-ubiquinone oxidoreductase protein
	g3879	Ribosomal protein l30	g3410	Cellulose synthase catalytic subunit
	g3882	Peptidyl-tRNA hydrolase	g3449	Caffeine-induced death protein 1
	g3895	Pyridoxine biosynthesis protein pdx1	g3444	Apyrase (NDPase NTPase)
	g3896	Pyridoxine protein	g3461	Hypothetical protein
	g3901	Set1 complex component spp1	g3463	Nadh-ubiquinone oxidoreductase 18 kda
	g3909	RNA-binding protein	g3473	Aspartate aminotransferase
	g391	Glycine cleavage system h protein	g3479	DNA repair protein
	g3910	Dynein light intermediate chain	g3512	MFS AGZA xanthine uracil permease
	g3913	Vacuolar atp synthase 16 kda proteolipid subunit 2	g3513	Hypothetical protein
	g3914	Hypothetical protein nechadraft_99586	g3517	ABC transporter
	g3915	Hypothetical protein cfo_g2149	g3541	Hypothetical protein
	g3919	DNA damage-responsive-like	g3505	Importin β-2
	g3927	Ubiquinone biosynthesis protein coq7	g3506	C6 transcription factor
	g3932	Neurofilament medium polypeptide protein	g3531	Structural maintenance-chromosome 1
	g3937	Snf5-component of swi snf transcription activator complex	g3530	F-box protein
	g3948	Dihydroneopterin aldolase family protein	g3537	Sec7-domain protein
	g3964	Voltage-gated potassium channel subunit β	g3536	Guanyl-nucleotide exchange factor
	g3965	Chaperone protein DNAj	g3539	Hypothetical protein
	g3966	Sugar transporter	g3538	Signal recognition particle subunit SRP72
	g3976	Ribosomal protein l17	g3523	AP-1 complex subunit gamma-1
	g3977	Hypothetical protein cfo_g570	g3529	WD repeat-containing protein srw1
	g3978	Delta-aminolevulinic acid dehydratase	g3552	Autophagy-related protein 2
	g3984	60S ribosomal protein l5	g3590	FAD binding domain-containing protein
	g3986	Gmc oxidoreductase	g3554	Glucose N-acetyltransferase
	g399	Mitochondrial import inner membrane translocase subunit tim-54	g3557	Transcription antiterminator
	g3993	Hypothetical protein	g3597	Complex I intermediate-associated protein
	g3998	Set domain protein	g3544	Protein kinase
	g4	U3 small nucleolar RNA associated protein	g3549	SH3 domain protein
	g400	Nefa-interacting nuclear protein	g3586	ADP-ribose pyrophosphatase
	g4000	Glycosyltransferase family 2 protein	g3548	Hypothetical protein
	g4006	Lysine decarboxylase-like protein	g3563	Domain-containing protein
	g4008	Vacuolar protein sorting 55	g3564	Protein STU1
	g4011	2-nitropropane dioxygenase	g3619	2-methylcitrate mitochondrial
	g4018	Ribosomal RNA-processing protein 15	g3612	SHO1 osmosensor
	g402	Splicing factor 3a subunit 2	g3607	Poly RNA polymerase cid13
	g4023	GTP cyclohydrolase i	g3643	Uncharacterized protein
	g4027	Ribosomal protein l27	g3642	Peptidase family m20 m25 m40 protein
	g4029	40s ribosomal protein s21	g3602	Heterokaryon incompatibility protein HET
	g403	C6 transcription protein	g3639	HET domain protein
	g4032	Aquaporin-partial	g3630	[NU+] prion formation protein 1
	g4035	Mitochondrial import inner membrane translocase subunit tim10	g3634	Coxi translation protein CYA5
	g4042	β-lactamase	g3631	Glycoside hydrolase family 3 protein
	g4046	Dash complex subunit dad2	g3629	Glycosyltransferase family 2 protein
	g4048	Mj0936 family phosphodiesterase	g3622	Glutamine synthetase
	g4058	50s ribosomal protein 27	g3626	Carbamoyl-phosphate synthase subunit L
	g406	Proteasome component pre4	g3654	C6 transcription factor
	g4060	Pre-rRNA-processing protein tsr2	g3656	Common central domain of tyrosinase
	g4064	L-galactose dehydrogenase	g3680	Major facilitator superfamily transporter
	g4070	Mfs transporter	g3704	General amino acid permease
	g4072	Upf0052 domain protein	g3687	ATP-dependent DNA helicase MPH1
	g4077	Phosphoribosylaminoimidazole-succinocarboxamide synthase	g3676	E3 ubiquitin-protein ligase BRE1
	g4085	Mediator complex protein	g3669	Heterokaryon incompatibility protein (het-6OR allele)
	g4088	2-dehydropantoate 2-reductase	>ste20	Ste20-like protein
	g4093	Carboxypeptidase d	g3732	DNA-binding response regulator
	g41	Acetylornithine aminotransferase	g3730	Catalytic subunit of DNA polymerase zeta UPR-1
	g4106	Mind kinetochore complex component protein	g3725	No significant similarity
	g4111	Ebp domain-containing protein	g3746	Oxoglutarate iron-dependent partial
	g4117	Small nuclear ribonucleoprotein sm d2	g3740	Ribonuclease II R
	g4121	Electron transfer flavoprotein α-subunit	g3707	HET-domain-containing protein
	g4122	G-protein coupled receptor partial	g3749	UDP-glucose 4-epimerase
	g4123	Dual specificity phosphatase	g3727	Anucleate primary sterigmata protein A
	g4124	RNA polymerase rpb7-like domain-containing protein	g3755	NADPH-cytochrome P450 reductase
	g4133	Protein mcH2 (monocarboxylate permease)	g3756	Cell morphogenesis protein PAG1
	g4135	No significant similarity	g3791	Fungal specific transcription factor domain-containing protein
	g4137	Saga-associated factor 29	g3773	RNA exonuclease
	g4138	Adp-ribosylation factor 6	g3774	RNA-dependent RNA polymerase
	g4142	Mfs glucose	g3780	Proline-rich protein-15
	g4148	Fam86a protein	g3762	Acyl binding protein
	g4149	Mfs transporter	g3761	Disulfide isomerase
	g4150	Pectin lyase	g3760	Phospholipase D active site-containing protein
	g4154	Proteasome subunit α type 6 protein	g3788	ABC transporter family protein
	g4157	Hypothetical protein td95_001326	g3768	Acyl-ligase
	g4159	Methyltransferase domain-containing protein	g3767	Hypothetical protein
	g4163	Cytochrome c oxidase assembly protein	g3763	FAD binding protein
	g4176	Hypothetical protein pseubra_scaf21g03462	g3814	HET domain protein
	g4177	No significant similarity	g3832	Kinase domain containing protein
	g4185	Mitochondrial large ribosomal subunit l49	g3812	Transmembrane α-helix domain-containing protein
	g4187	U3 small nucleolar RNA-associated protein 6	g3830	Histidine kinase
	g4192	Acyl-n-acyltransferases	g3817	C6 zinc finger protein
	g4195	Arginase	g3815	Major facilitator superfamily transporter
	g4196	Mitochondrial transcription factor 1	g3801	Ring-7 protein
	g4199	Allantoinase	g3807	G2 m phase checkpoint control protein
	g4205	Mbl fold metallo-hydrolase	g3853	Hypothetical protein
	g4207	Duf563 domain-containing protein	g3851	ABC transporter transmembrane region 2
	g4209	Cytochrome c subunit vib	g3894	Sugar transport protein
	g421	Set domain-containing protein	g3893	Glycoside hydrolase family 51 protein
	g4215	Ubiquitin-conjugating enzyme e2-16 kda	g3847	Hypothetical protein
	g422	Transcription factor aatf che-1	g3888	Steroid 5 α-reductase
	g4220	DNA-directed RNA polymerase i subunit	g3848	Leucyl-tRNA cytoplasmic
	g4227	Duf1941 family protein	g3877	ATP-citrate synthase subunit 2
	g4229	Methyltransferase domain-containing protein	g3878	ATP-citrate synthase subunit 1
	g423	Polyketide synthase	g3839	Chitin synthase 1
	g4231	Poly polymerase	g3838	Opy2 protein
	g4234	Histidine acid phosphatase	g3861	Heterokaryon incompatibility
	g4235	Phosphatidylcholine-sterol o-acyltransferase-like protein	g3928	Phospholipase D
	g4236	Hypothetical protein ak830_g356	g3943	SET domain-containing protein
	g4247	Yeats family protein	g3924	WD repeat-containing protein
	g425	Nadh-ubiquinone oxidoreductase kda subunit	g3942	Fungal specific transcription factor domain-containing protein
	g4251	Hypothetical protein ncu07032	g3898	Zinc finger protein
	g4259	Phosphoribosylglycinamide formyltransferase	g3921	Viral A-type inclusion protein
	g4266	Calcium channel subunit cch1	g3945	Metal ion transporter metal ion transporter
	g4268	50s ribosomal protein l2	g3946	Family transcriptional regulator
	g428	S-adenosylmethionine-dependent methyltransferase family protein	g3987	Phosphatidylserine decarboxylase
	g4282	No significant similarity	g3961	EF-hand calcium-binding domain-containing protein 5
	g4287	Ribosomal RNA-processing protein 7	g3968	HET-domain-containing protein
	g4308	Mitochondrial GTP gdp carrier protein 1	g3985	Uncharacterized protein
	g4310	Seryl-tRNA synthetase	g3983	Cell wall biogenesis protein Mhp1
	g4311	Hit zinc partial	g3959	IBR domain-containing protein
	g4315	Cfem domain containing protein	g3956	Extracellular serine-rich protein
	g432	Cell division control protein	g3950	Formamidopyrimidine-DNA glycosylase
	g4332	Reverse transcriptase	g3951	UTP-glucose-1-phosphate uridylyltransferase
	g4340	TRNA-guanine transglycosylase family protein	g4014	Hypothetical protein
	g4342	Copper homeostasis protein cutc	g4012	Hypothetical protein
	g4344	Origin recognition complex subunit 2	g4031	UV damage endonuclease
	g4345	Mfs transporter	g4017	α-ketoglutarate-dependent sulfonate dioxygenase
	g4350	Nuclear transport factor 2 domain-containing protein	g4038	UPF0658 Golgi apparatus membrane protein
	g4353	60S ribosomal protein l38	g4039	Glycosyltransferase family 2 protein
	g4355	Lipase	g4020	Chromosome segregation protein Cse1p
	g4366	Cysteine-tRNA ligase	g4021	Thymidylate kinase
	g44	Upc2-regulatory protein involved in control of sterol uptake	g4025	Heterokaryon incompatibility
	g440	Protein transporter sec-13	g4026	Ankyrin repeat protein
	g4404	Phospho-2-dehydro-3-deoxyheptonate aldolase	g4001	Ulp1 protease family protein
	g4410	Amino acid transporter arg-13	g4059	Lipase esterase family protein
	g4412	Ribosomal protein mitochondrial	g4081	Hypothetical protein
	g4413	Diphthamide biosynthesis protein 4	g4082	Glutathione S-transferase
	g4425	Integral membrane protein	g4061	BSD domain-containing protein
	g443	Reverse partial	g4066	Ubiquitin fusion degradation protein
	g4441	Protein transporter sec61 subunit gamma	g4063	C2H2 zinc finger protein
	g4443	Mitochondrial hypoxia responsive domain-containing protein	g4068	Heptose 1-phosphate adenyltransferase
	g4447	Glutamine amidotransferase	g4067	Hypothetical protein
	g4452	Pap2 domain-containing protein	g4041	Glycolate oxidase
	g4455	Tubulin binding cofactor a	g4073	Rho-type GTPase-activating protein 1
	g4469	Wd repeat-containing protein jip5	g4098	SPX domain-containing protein
	g447	rRNA processing protein fcf2	g4099	Chromatin modification-like protein vid21
	g4478	Mitochondrial peroxiredoxin prx1	g4118	Thermotolerance protein
	g4479	Minor allergen alt a 7	g4092	Hypothetical protein
	g4483	Mitochondrial 37s ribosomal protein s8	g4091	Orp1 like protein
	g4487	Protoheme ix farnesyltransferase	g4161	Serologically defined colon cancer antigen 1
	g4496	Nucleolar GTP-binding protein 2	g4151	Ingression protein fic1
	g4513	Hypothetical protein bn1708_010415	g4170	TBC domain-containing protein
	g4530	Upf0041 domain-containing protein	g4169	Rho1 guanine nucleotide exchange factor 1
	g4535	Hypothetical protein cfo_g2293	g4129	No significant similarity
	g4536	Proteasome component c1	g4165	Calcineurin-like phosphoesterase
	g4548	Family taurine catabolism dioxygenase	g4136	Mannose-6-phosphate isomerase
	g455	Gdp-mannose transporter	g4217	Hypothetical protein
	g4551	Kinase-like protein	g4197	Myb transcription partial
	g4557	Snf7 family protein	g4202	Phosphoketolase
	g4560	Amino-acid permease inda1	g4204	Acyl-dehydrogenase
	g4563	Aspartic-type endopeptidase	g4208	Phosphatidylinositol-4-phosphate 5-Kinase
	g4566	No significant similarity	g4189	Arid bright DNA binding domain-containing protein
	g457	Serine-rich protein	g4194	Glycosyltransferase family 90 protein
	g458	Caax prenyl protease 2	g4238	LON peptidase N-terminal domain and RING finger protein 1
	g4583	Aminopeptidase y	g4257	Phospholipid-transporting atpase DNF3
	g459	Mitochondrial outer membrane protein mmm1	g4237	Mif domain-containing protein
	g4601	Fucose-specific lectin	g4258	Guanine nucleotide exchange factor protein
	g461	Mitochondrial protein	g4233	RNA recognition domain-containing protein
	g4610	40s ribosomal protein s4	g4243	Cell wall anchored protein
	g462	Phosphatidyl synthase	g4240	Cell wall anchored protein
	g4620	Ubx domain-containing protein	g4241	Cell wall anchored protein
	g4621	Chch domain protein	g4296	No significant similarity
	g4622	Exosome-associated family protein	g4260	Domain V protein
	g4625	Upf0041 domain protein	g4263	HMG box protein
	g4628	60S ribosomal protein l14-b	g4264	PHD-finger domain-containing protein
	g4629	Nascent polypeptide-associated complex subunit α	g4283	Reduced viability upon starvation protein 167
	g4632	Hypothetical protein cfo_g3481	g4265	Ion transporter
	g4636	Mpv17 pmp22 family protein	g4285	Mismatched base pair and cruciform DNA recognition protein
	g4639	Acylamide-delta3-desaturase	g4270	C6 finger domain protein
	g4641	Hypothetical protein cfo_g3333	g4331	Neurofibromin 1
	g4650	Adenosine deaminase	g4326	WD repeat domain-containing protein
	g4651	Endo-β-glucanase d	g4309	Chromosome segregation atpase
	g4653	Endo-β-1 4-glucanase d	g4299	RNQ1-epigenetic modifier of protein function
	g4654	Pectate lyase a	g4313	Perilipin MPL1-like protein
	g4655	Minor extracellular protease vpr	g4312	Denn domain-containing protein
	g4656	Wd repeat-containing protein	g4351	Protein farnesyltransferase geranylgeranyltransferase type I α subunit
	g4657	Hypothetical protein cfo_g485	g4336	GTPase activating protein
	g4658	Regulatory protein cys-3	g4335	Importin α re-exporter
	g4660	Vacuolar iron transporter	g4372	Mcm2 3 5 family protein
	g4663	Clavaminate synthase-like protein	g4358	Thiol-specific monooxygenase
	g4670	Mitochondrial carrier protein	g4365	High-affinity glucose transporter rgt2 protein
	g4671	Hypothetical protein td95_002717	g4364	Importin subunit β-5
	g4673	Gnat family	g4341	Alkaline phosphatase
	g4677	Phosphatidylinositol transfer protein sfh5	g4346	Duf1754-domain-containing protein
	g4679	Hypothetical protein cfo_g690	g4368	Endosomal peripheral membrane protein
	g468	Mitochondrial import inner membrane translocase subunit tim8	g4416	Nucleoporin nsp1
	g4680	Actin-like protein 2 3 complex subunit 4	g4377	AP-1 complex subunit β
	g4682	Sorting nexin-3	g4415	Mitochondrial atpase protein
	g4686	Low quality protein: unconventional myosin-x-like	g4376	Catabolite repression protein crec
	g4687	No significant similarity	g4381	Pentatricopeptide repeat protein
	g469	60S ribosomal protein l25	g4408	Arsenite resistance protein Ars2
	g4692	Dephospho-kinase	g4382	Potassium-activated aldehyde dehydrogenase
	g4701	Deha2g08052p-like partial	g4383	Anti-sigma factor antagonist
	g4703	No significant similarity	g4409	MBR family protein
	g4710	MRNA turnover protein 4	g4433	Heterokaryon incompatibility
	g4715	Membrane protein	g4419	Importin-β domain-containing protein
	g4737	RNA binding protein	g4428	Glycosyltransferase family 20
	g4740	Abc1 family protein	g4446	Dynamin GTPase
	g4744	Isoamyl alcohol	g4445	Hypothetical protein
	g4747	Isoamyl alcohol	g4429	Zn2cys6 transcription factor
	g4748	Isoamyl alcohol	g4423	Hypothetical protein
	g4758	Secreted aspartic proteinase precursor	g4457	Fungal specific transcription factor
	g4759	Pth11-type gpcr protein	g4450	Calcium-binding mitochondrial carrier protein Aralar1
	g4760	Fusarubin cluster-esterase	g4481	Hypothetical protein
	g4765	60S ribosomal protein l20	g4474	AMP-binding enzyme
	g4767	Pre-rRNA-processing protein pno1	g4476	Transaldolase
	g477	60S ribosomal protein l28	g4477	Kelch domain-containing protein
	g4774	Duf757 domain-containing protein	g4470	MRNA-capping enzyme subunit β
	g4776	Small secreted protein	g4471	26S proteasome regulatory subunit N2
	g4785	Nadh dehydrogenase	g4511	Arylacetamide deacetylase
	g4790	Hypothetical protein glrg_08780	g4512	Aspartyl-tRNA synthetase
	g48	Acylphosphatase	g4518	Transcriptional activator spt7
	g4800	Amino acid permease	g4516	Ferric reductase like transmembrane component
	g481	Glycosylphosphatidylinositol anchor synthesis protein	g4521	Calcium channel YVC1
	g4812	Sterol 24-c-methyltransferase	g4522	Diguanylate cyclase
	g4813	Mitochondrial zinc maintenance protein	g4500	No significant similarity
	g4814	RNA recognition domain-containing protein	g4526	4-aminobutyrate aminotransferase
	g4815	Domain-containing protein	g4527	Succinate-semialdehyde dehydrogenase
	g4825	RNA polymerase ii subunit a domain phosphatase ssu72	g4528	Prenylated Rab acceptor 1
	g4829	Collagen triple helix repeat (20 copies)	g4529	Pyruvate carboxylase
	g483	RNA recognition domain-containing protein	g4550	Superoxide dismutase
	g4830	Might be a transmembrane protein	g4570	C2H2 finger domain
	g4832	Abc transporter atp-binding protein	g4588	No significant similarity
	g4835	Thioesterase family protein	g4598	Hypothetical protein
	g4842	Dynactin subunit 2	g4591	HET domain protein
	g4843	40s ribosomal protein s28	g4578	DUF895 domain membrane protein
	g4849	Atp synthase mitochondrial f1 complex assembly factor 1	g4634	Polyketide synthase
	g4851	Mediator of RNA polymerase ii transcription subunit 16	g4635	Multidrug transporter
	g4867	Rta1 protein	g4615	Major facilitator superfamily transporter
	g4869	Replication fork protection component swi3	g4633	RNA-dependent RNA polymerase SAD-1
	g4872	Abhydrolase domain-containing protein	g4613	3-isopropylmalate dehydrogenase
	g4876	Uracil phosphoribosyltransferase	g4609	NAD-binding protein
	g4880	Hypothetical protein cfo_g4434	g4626	NADH-ubiquinone oxidoreductase subunit
	g4887	60S ribosomal protein l44	g4607	Flavodoxin nitric oxide synthase
	g4895	Duf1445 domain-containing protein	g4608	Methylenetetrahydrofolate reductase
	g4896	Cha4-transcription factor	g4640	Myosin heavy chain
	g49	MRNA splicing factor RNA helicase protein	g4674	Sterol 3-β-glucosyltransferase
	g4903	Choline-phosphate cytidylyltransferase	g4672	Metal homeostatis protein BSD2
	g4912	Nuclear pore protein	g4659	FCP1-like phosphatase
	g4918	Chorismate mutase	g4676	Histone-lysine N-methyltransferase ASH1L
	g492	Viral a-type inclusion protein repeat-containing domain protein	g4661	Tok1-voltage-outward-rectifying k+ channel
	g4924	Hypothetical protein cfo_g2190	g4645	Glycosyl hydrolase family 2
	g4930	Guanine deaminase	g4646	Sedoheptulose-bisphosphatase
	g494	SsDNA binding protein	g4684	Dolichyl-phosphate-mannose-protein mannosyltransferase
	g4945	Apoptosis-inducing factor 2	g4649	Mixed-linked glucanase
	g4954	Endo-β-xylanase	g4669	Hypothetical protein
	g4956	Plasma membrane proteolipid 3	g4711	C6 zinc finger domain-containing protein
	g4959	MRNA cleavage and polyadenylation factor clp1	g4723	ADP-ribosylation factor
	g496	Ras modification protein erf4	g4704	Fungal Zn binuclear cluster domain containing partial
	g4962	G protein-coupled receptor gpr1	g4722	Serine threonine-protein kinase chk2
	g4963	Gmp synthase (glutamine-hydrolysing)	g4700	Ubiquitin carboxyl-terminal hydrolase
	g4965	Atpase synthesis protein mitochondrial	g4724	C2 domain containing protein
	g4977	Imp-specific 5-nucleotidase 1	g4691	Zinc finger protein
	g4991	Prp38 family protein	g4697	HEAT repeat protein
	g500	-like family domain-containing protein 1	g4707	Triosephosphate isomerase
	g5007	Subtilisin-like serine protease	g4730	Bzip transcription factor
	g5009	Gpi mannosyltransferase	g4752	Heterokaryon incompatibility
	g5012	Hypothetical protein td95_000448	g4750	Coatomer subunit gamma
	g5015	U1 small nuclear ribonucleoprotein c	g4753	Heterokaryon incompatibility
	g502	At DNA binding protein	g4732	Pentatricopeptide repeat domain-containing protein
	g5025	Heterokaryon partial	g4727	Meiotic expression up-regulated protein 26
	g5030	Cfem domain-containing protein	g4725	NAD-binding protein
	g5035	1-acyl-sn-glycerol-3-phosphate acyltransferase	g4741	pH signal transduction protein
	g5036	Translational activator gcn1	g4746	Heterokaryon incompatibility
	g5039	50s ribosomal protein l18e	g4745	Heterokaryon incompatibility
	g504	Family transcriptional regulator	g4773	Hypothetical protein
	g5043	Guanine nucleotide-binding protein subunit β-like protein	g4772	Putative protein of unknown function
	g5045	Pre-mRNA splicing factor	g4771	TFIID factor subunit
	g5072	Sh3 domain signaling protein	g4782	Sphingomyelinase family
	g5078	Arginine permease	g4807	Serine protein kinase
	g5084	Glycosyl hydrolase family 18	g4809	SWIRM domain-containing protein
	g5106	Pas domain-containing protein	g4803	Homeobox and C2H2 transcription
	g5110	Ribonucleases p mrp protein subunit pop3	g4801	Myc-type BHIH transcription factor
	g5112	Nucleolar complex-associated protein 3	g4791	ACC synthase
	g5113	60S ribosome subunit Biogenesis protein nip7	g4796	Ubiquitin homeostasis protein lub1
	g5116	Pre-rRNA-processing protein rix1	g4810	Vesicular transport protein
	g5127	60S ribosomal protein l10a	g4828	Domain-containing protein
	g5131	Protein pbn1	g4840	Glycoside hydrolase family 13
	g5135	Chorismate synthase	g4823	Glutamate carboxypeptidase II
	g5145	Kynureninase 1	g4848	Endo-1 3-β-glucanase
	g5150	Cell cycle checkpoint protein	g4845	Fumarylacetoacetate hydrolase
	g5152	Nitrite reductase	g4846	Hypothetical protein
	g5162	Het domain-containing protein	g4839	Adenylate cyclase
	g5163	Wd repeat protein	g4838	DNA binding domain with preference for A-T rich regions-like protein
	g5166	Mitochondrial GTPase	g4855	Chromodomain-helicase-DNA-binding protein 1
	g5172	Duf829-domain-containing protein	g4852	RNA polymerase II Mediator complex subunit Sin4
	g5175	40s ribosomal protein s11	g4865	Endonuclease Exonuclease phosphatase
	g5183	Cell cycle control protein g10 family protein	g4862	DSHCT domain-containing protein
	g5186	Mpv17 pmp22 family protein	g4884	Zinc finger domain-containing protein
	g5188	40s ribosomal protein s2	g4877	Rheb small monomeric GTPase
	g5192	Phospholipase-like protein	g4890	β-endoglucanase
	g5194	Neutral alkaline non-lysosomal ceramidase	g4878	GTP-binding protein rhb1
	g52	Cation transporter	g4871	Potassium:hydrogen antiporter
	g5203	Endonuclease exonuclease phosphatase	g4870	Tagatose-diphosphate aldolase
	g5205	37s ribosomal protein mitochondrial	g4906	Histone h1-binding protein
	g5218	DNA-directed RNA polymerases ii 24 kda polypeptide	g4920	Aflatoxin efflux pump aflt
	g5224	Histone deacetylase hos3	g4915	Heterokaryon incompatibility
	g5236	Splicing factor u2af 23 kda subunit	g4897	Endo-β-xylanase
	g5240	Hypothetical protein cfo_g5111	g4927	MIF4G domain-containing protein
	g5245	Hypothetical protein td95_005460	g4949	Glutamine-dependent NAD(+) synthetase
	g5251	Hypothetical protein cfo_g1277	g4946	ABC multidrug transporter
	g5253	S-adenosylmethionine-dependent methyltransferase	g4943	Siderophore iron transporter
	g5257	40s ribosomal protein s3	g4940	Related to atrophin-1
	g5264	Xaa-pro dipeptidase	g4941	AMP-binding enzyme
	g5272	Otu domain-containing protein 2	g4925	Mucoidy inhibitor-like protein
	g5277	Uncharacterised protein	g4935	Mannosyltransferase
	g5284	Phospholipid methyltransferase	g4972	PH domain-containing protein
	g5286	Copi associated protein	g4970	Malate dehydrogenase (oxaloacetate-decarboxylating)(NADP+)
	g529	60S ribosomal protein l37	g4976	Hal protein kinase
	g5298	Branched-chain amino acid aminotransferase	g4973	MFS transporter
	g5302	Protein msf1	g4989	Ser Thr protein phosphatase family
	g5306	Duf1640-domain-containing protein	g4988	Ribose-phosphate pyrophosphokinase
	g5311	Cell surface partial	g5008	FAD binding domain-containing protein
	g532	Heterokaryon incompatibility protein	g4986	Trafficking protein particle complex subunit-like protein
	g5321	Dash complex subunit dad1	g5010	Urea amidolyase
	g5325	Small nuclear ribonucleoprotein f	g5013	Hypothetical protein
	g5336	Atp-dependent RNA helicase has1	g5014	No significant similarity
	g5352	Nadh:flavin oxidoreductase nadh oxidase family protein	g4999	Oxysterol binding protein
	g5353	Methyl accepting chemotaxis sensory transducer	g5024	Tol protein
	g5356	Alkaline serine protease alp1	g5023	Carotenoid cleavage dioxygenase 1
	g5358	Pre-mRNA-splicing factor cwc21	g5038	Isochorismatase
	g5359	Synaptobrevin	g5031	Putidaredoxin reductase
	g5362	Ankyrin repeat protein	g5033	Duf221 domain-containing protein
	g5369	Translation regulator gcd7	g5068	O-methyltransferase family 3
	g5372	Ribosomal protein l7ae l30e s12e gadd45	g5066	Esterase lipase
	g5373	Cytochrome b-c1 complex subunit 8	g5067	Alcohol dehydrogenase
	g5377	Lipase serine esterase	g5064	Pigment biosynthesis protein Ayg1
	g5378	Homoserine kinase	g5060	Signal peptide peptidase
	g5389	60S ribosomal protein l10-a	g5063	2-deoxy-D-gluconate 3-dehydrogenase
	g539	RNAse p rpr2 rpp21 subunit domain-containing protein	g5077	Hypothetical protein
	g5390	60S ribosomal protein l30	g5053	5-methylcytosine G-T mismatch-specific DNA
	g5397	Phospho-2-dehydro-3-deoxyheptonate aldolase	g5090	Trafficking protein particle complex subunit 10
	g540	Glycoside hydrolase family 32 protein	g5094	Arginine metabolism regulation protein II
	g5407	Glutathione s-transferase	g5089	Cyclin-dependent protein kinase complex component
	g5409	Diguanylate phosphodiesterase	g5087	Clathrin heavy chain
	g5413	Integral membrane protein duf92	g5102	Dynein heavy chain
	g5420	Diphthine synthase	g5081	AAA family
	g5425	Zinc transporter	g5128	DUF1760-domain-containing protein
	g5430	DNA polymerase epsilon subunit B	g5129	Sterol glucosyltransferase
	g5434	Integral membrane protein	g5121	Gamma-glutamylputrescine oxidoreductase
	g5436	Hypothetical protein td95_004593, partial	g5122	H k atpase α
	g5438	Hypothetical protein ucrel1_206	g5125	START-like domain protein
	g5440	Fmn-dependent dehydrogenase	g5119	Viral A-type inclusion protein repeat domain-containing protein
	g5441	Domain-containing protein	g5117	Filamentation protein
	g5446	Ubiquitin-40s ribosomal protein s27a	g5146	NAD-specific glutamate dehydrogenase
	g5447	40s ribosomal protein s26-like	g5153	Hypothetical protein
	g5451	#NAME?	g5155	MADS-box MEF2 type transcription factor
	g5455	Duf339-domain-containing protein	g5154	Transcription initiation factor TFIID subunit 1
	g5460	Multiprotein-bridging factor 1	g5132	Heterokaryon incompatibility
	g5461	Duf636 domain protein	g5164	Hypothetical protein
	g5463	TRNA rRNA partial	g5171	Mannosylphosphorylation protein
	g5475	Serine racemase	g5176	Spc7 kinetochore protein
	g5489	Ribosome biogenesis protein sqt1	g5160	Group-specific protein
	g5495	Aldehyde dehydrogenase (nad+)	g5161	No significant similarity
	g5496	A retinal short-chain dehydrogenase reductase	g5197	Sterol regulatory element-binding protein 1
	g5505	Ferric reductase-like transmembrane partial	g5207	Hypothetical protein
	g5507	Eukaryotic translation initiation factor 3 subunit i	g5209	Polyadenylate-binding protein
	g5511	Longin-like protein	g5208	Hypothetical protein
	g5519	Zinc finger protein gcs1	g5210	Ubiquitin-protein ligase E3 C
	g5522	Ring finger-like protein	g5200	Uncharacterized protein
	g5527	Translation factor mitochondrial	g5213	Protein phosphatase
	g5528	Phosphoglycerate partial	g5211	Glycosyl hydrolase family 92
	g553	Fibrinogen c domain-containing protein 1-b-like	g5235	P-loop containing nucleoside triphosphate hydrolase protein
	g5534	Acyl-thioester hydrolase	g5223	ABC transmembrane type partial
	g5536	β-glucosidase	g5216	Tubulin-folding cofactor D
	g5538	Zinc knuckle	g5215	No significant similarity
	g5545	Succinate dehydrogenase subunit protein	g5234	Vacuolar membrane-associated protein iml-1
	g5549	Adenine phosphoribosyltransferase	g5232	Hypothetical protein
	g5552	Hypothetical protein bn1708_005458	g5238	Hypothetical protein
	g5553	Serine threonine protein kinase	g5250	Metal resistance protein YCF1
	g556	Hypothetical protein ak830_g1507	g5242	Ferric reductase like transmembrane component
	g5561	Cog1565 domain protein	g5247	HET domain-containing protein
	g5566	40s ribosomal protein s8	g5248	SNF2-family ATP dependent chromatin remodeling factor snf21
	g5567	Steroid α reductase family protein	g5249	Ydr124wp-like protein
	g5576	Ribonuclease H2 subunit a	g5260	Cystathionine β-lyase
	g558	Glycine cleavage system t protein	g5254	Protein phosphatase PP2A regulatory subunit A
	g5581	Transcriptional repressor rco-1	g5252	S-adenosylmethionine-dependent methyltransferase-like protein
	g5583	Replication factor c subunit 3	g5258	Duf803 domain membrane protein
	g5586	Ankyrin repeat protein	g5256	Protein phosphatase
	g5587	Chromosome transmission fidelity protein 4	g5267	SAM domain-containing protein
	g5590	TRNA (adenine-n-)-methyltransferase non-catalytic subunit	g5266	NAD-dependent epimerase dehydratase
	g561	Ribulose-phosphate 3-epimerase	g5274	E3 ubiquitin-protein ligase huwe1
	g5625	DNA-directed RNA polymerase and iii subunit rpabc2	g5293	Hypothetical protein
	g5629	Ubiquinol-cytochrome c chaperone	g5291	Domain-containing protein
	g5632	Hypothetical protein cfo_g2330	g5307	NADPH oxidase
	g5635	Cytidylyltransferase family protein	g5309	Peptidase M16
	g5652	Duf339 domain-containing protein	g5297	Fructose-bisphosphate aldolase
	g5654	Zinc finger and btb domain-containing protein 38	g5304	TPR domain-containing protein
	g566	Nuclear GTP-binding protein nug1	g5299	FAD NAD-binding domain-containing protein
	g5679	Immunoreactive protein	g5283	Kinesin motor domain-containing protein
	g5680	Capsule polysaccharide biosynthesis protein	g5312	Leucine zipper tumor suppressor 1
	g5686	Spermidine synthase	g5310	Nonsense-mediated mRNA decay protein
	g5687	Carbon-nitrogen hydrolase	g5322	Rho other
	g569	Cbf nf-y family transcription factor	g5319	Myb-like DNA-binding domain-containing protein
	g5693	U3 small nucleolar RNA-associated protein 15	g5317	No significant similarity
	g5699	Pre-rRNA-processing protein ipi1	g5333	Zinc finger C2H2-type integrase DNA-binding domain
	g5700	Dynein light chain roadblock-type	g5338	Folylpolyglutamate synthase
	g5703	D-arabinitol dehydrogenase	g5326	Succinyl-ligase subunit β
	g5709	Zinc finger transcription factor-containing protein	g5354	CAMK CAMK1 CAMK1-RCK protein kinase
	g5714	60S ribosomal protein l36	g5351	Domain-containing protein
	g5718	No significant similarity	g5375	RNA exonuclease
	g5722	Tetracycline resistance protein from transposon	g5379	Allergen Asp F7
	g5732	Succinyl-3-ketoacid-coenzyme a transferase	g5391	C6 transcription factor
	g5734	Hypothetical protein td95_005016	g5366	NADH-ubiquinone oxidoreductase kda subunit
	g5746	Regulator of secondary metabolism	g5365	Reverse R
	g5748	Hypothetical protein td95_003113	g5367	3-oxoacyl-[acyl-carrier-protein] reductase
	g5751	β-glucosidase btge	g5388	Hypothetical protein
	g5754	TRNA (guanine-n-)-methyltransferase	g5383	Heterokaryon incompatibility
	g5759	Abc transporter	g5384	Hypothetical protein
	g5767	U6 snRNA-associated sm-like protein lsm6	g5399	DNA repair protein rad50
	g5777	α β fold family	g5404	No significant similarity
	g5778	60S ribosomal subunit assembly export protein loc1	g5428	HAD-like domain protein
	g578	Alanine racemase	g5429	Ribosomal protein L19
	g5780	Hypothetical protein td95_002186	g5424	Heterokaryon incompatibility
	g5781	Rwd domain-containing protein	g5426	Transcription elongation factor SPT6
	g5795	Choline-sulfatase	g5431	CAMK CAMKL AMPK protein kinase
	g5798	No significant similarity	g5412	Transcription factor cmr1
	g58	Atp synthase subunit e	g5411	Conidial yellow pigment biosynthesis polyketide synthase
	g5802	60S ribosomal protein l31	g5417	Phosphoglycerate mutase
	g5810	Dihydrouridine synthase	g5439	Capsule polysaccharide synthase
	g5815	Ribosomal protein subunit partial	g5449	Anucleate primary sterigmata protein B
	g5819	Eburicol 14-α-demethylase	g5435	Nuclear condensin complex subunit Smc4
	g582	Transcription factor tos4	g5450	Major myo-inositol transporter iolt
	g5820	Proliferating cell nuclear antigen	g5442	Aspartyl glutamyl-tRNA(Asn Gln) amidotransferase subunit B
	g5821	Pyridoxine kinase	g5467	Dienelactone hydrolase family protein
	g5831	Cgr1 family protein	g5472	Chromosome segregation protein
	g5833	Glycosyltransferase family 62 protein	g5469	Adiponectin receptor protein
	g5834	Family protein	g5456	Kinetochore protein mis13
	g5835	Hypothetical protein cfo_g5074	g5453	Mutator-like element
	g5836	Dash complex subunit ask1	g5483	Pyruvate kinase
	g5838	Krr1 small subunit processome component	g5485	FMN-binding split barrel-related protein
	g5839	50s ribosomal protein l11	g5484	IKS protein kinase
	g5842	Hsp10-like protein	g5481	Autophagy Atg28p
	g5846	Gns1 sur4 family protein	g5490	Glycine dehydrogenase
	g5849	Hypothetical protein cfo_g1855	g5491	Trichothecene 3-o-acetyltransferase
	g585	Lipid kinase	g5492	Trichothecene 3-o-acetyltransferase
	g5857	Small nuclear ribonucleoprotein	g5513	DNA replication licensing factor mcm2
	g5862	Wsc domain-containing protein	g5504	Major antigen-like isoform X1
	g5863	Aldose epimerase	g5502	Hypothetical protein
	g5869	Ubiquinone menaquinone biosynthesis methyltransferase	g5501	Mfs quinate transporter
	g5870	Hypothetical protein	g5508	Fungal specific transcription
	g5880	No significant similarity	g5499	Fur family transcriptional regulator
	g5887	Xylitol dehydrogenase	g5498	Indoleamine-dioxygenase
	g5893	Ras small monomeric	g5506	C-1-tetrahydrofolate synthase
	g5895	Protein of schizosaccharomyces pombe	g5500	Dehydrogenase
	g5909	Duf2305 domain protein	g5539	Hypothetical protein
	g5910	Hypothetical protein captedraft_139182, partial	g5526	Hypothetical protein
	g5911	Hypothetical protein favg1_06163	g5525	MIT domain-containing protein
	g5912	Sap protein	g5530	DNA-directed RNA polymerase II subunit RPB2
	g5915	Glycosyl hydrolase family 61	g5533	Patatin-like phospholipase
	g5921	Acid proteinase protein	g5532	C2H2 finger domain-containing protein
	g5923	Cfem domain-containing protein	g5541	Trafficking protein particle complex subunit 3
	g5925	Short-chain dehydrogenase	g5542	SOM1 protein
	g5926	Mandelate racemase muconate lactonizing enzyme domain-containing protein	g5558	Importin-β domain-containing protein
	g5933	DNA-directed RNA polymerase iii subunit rpc8	g5580	MFS polyamine
	g5935	Microsomal signal peptidase 25 kda subunit	g5572	Hsp70-like protein
	g5937	60S acidic ribosomal protein p2	g5574	Mitochondrial escape protein 2
	g5939	Aconitate hydratase	g5578	RNA dependent RNA polymerase
	g5940	Ribosome biogenesis protein n	g5569	RAM signaling pathway protein
	g5947	Hypothetical protein foc1_g10002585	g5584	Glycosyltransferase family 31 protein
	g5948	Pre-mRNA-splicing factor isy1	g5594	Nucleoporin nup184
	g5954	1-phosphatidylinositol phosphodiesterase	g5606	Lysosomal cobalamin transporter
	g5956	Nup53p-like protein	g5616	Heat shock protein SSB1
	g5961	Translation initiation factor eif-2b subunit α	g5617	Transmembrane and coiled-coil domain-containing protein
	g5962	Adaptin ear-binding coat-associated protein 2	g5605	Protein cft1
	g5971	Transcriptional regulator	g5613	DNA-directed RNA polymerase II subunit rpb1
	g5972	Aar2 protein	g5608	Lysosomal cobalamin transporter
	g5976	Nicotinamide n-methyltransferase	g5634	PHD-finger domain-containing protein
	g5978	Fad dependent oxidoreductase	g5636	Ca2+:H+ antiporter
	g5984	Cobalt-precorrin-5b c-methyltransferase	g5638	Protein-tyrosine phosphatase
	g5985	Heavy metal tolerance protein	g5627	Fatty acid hydroxylase superfamily protein
	g5997	Ppp4r2 protein	g5641	Hypothetical protein
	g60	Atp phosphoribosyltransferase	g5648	No significant similarity
	g6007	Carboxymethylenebutenolidase	g5645	Het domain-containing protein
	g6011	Fad binding domain-containing protein	g5666	Tetraspanin
	g6020	Glycoside hydrolase	g5667	Prolyl endopeptidase
	g6027	Peptide methionine sulfoxide reductase	g5694	Hypothetical protein
	g6031	Proline dehydrogenase	g5681	RNA polymerase II transcriptional coactivator
	g6034	P63 related protein	g5682	PX domain-containing protein
	g6035	β-glucosidase d	g5685	Guanine nucleotide-binding protein α-2 subunit
	g6039	Hypothetical protein td95_004768, partial	g5695	Pantothenate transporter liz1
	g6043	F-box domain-containing protein	g5708	Amidohydrolase family protein
	g6052	60S ribosomal protein l33-a	g5702	No significant similarity
	g6059	Small nuclear ribonucleoprotein g	g5701	Helicase-like protein
	g6064	Cdk-activating kinase assembly factor mat1	g5706	UDP-glucose:glycoprotein glucosyltransferase
	g6067	Abc transporter substrate-binding protein	g5719	Phosphatidylinositol-bisphosphate 5-phosphatase
	g6079	Palmitoyltransferase pfa4	g5720	STE STE11 SSK protein kinase
	g6084	Hypothetical protein cfo_g912	g5710	Rho guanyl nucleotide exchange factor
	g6087	Ring finger domain protein	g5721	Transposon Ty3-I Gag-Pol polyprotein
	g6093	Glycoside hydrolase family 18 protein	g5724	Heterokaryon incompatibility
	g610	40s ribosomal protein s14	g5723	ATP NAD kinase protein
	g6101	Cellular nucleic acid-binding protein	g5728	Microtubule associated protein
	g6102	Carbohydrate-binding module family 1 protein	g5735	Biotrophy-associated secreted protein 2
	g6107	Deoxyribose-phosphate aldolase	g5740	DNA excision repair protein
	g611	60S ribosomal protein l7	g5741	No significant similarity
	g6117	Trafficking pga2	g5747	Heterokaryon incompatibility
	g6118	No significant similarity	g5749	Protoplast regeneration and killer toxin resistance
	g6120	Abc transporter	g5761	Ammonium transporter
	g6125	Gpalpp motifs-containing protein 1	g5750	Chitin synthase 4
	g6127	Peptidyl-prolyl cis-trans isomerase h	g5782	Hypothetical protein
	g6135	DNA-directed RNA polymerase and iii subunit rpabc5	g5776	Serine threonine protein CMGC group
	g6137	Duf1909-domain-containing protein	g5775	RNA-binding protein
	g6139	Pol-like protein	g5772	Alkaline phosphatase D
	g614	Hemerythrin-like domain protein	g5769	DNA polymerase IV
	g6145	Mitochondrial inner membrane translocase subunit tim44	g5766	Methyltransferase type partial
	g6146	37s ribosomal protein s11	g5794	IQ domain-containing protein containing GTPase activating protein
	g6154	Integral membrane protein	g5797	Sporulation protein RMD8
	g6155	Phage plasmid replication gene ii x family	g5788	Ndt80 like DNA-binding family protein
	g6160	Diphthamide biosynthesis protein 1	g5825	Formamidopyrimidine-DNA glycosylase
	g6161	Sister chromatid cohesion protein	g5827	PH domain protein
	g6162	40s ribosomal protein s6	g5829	Px domain-containing protein
	g6163	Hypothetical protein cfo_g5120	g5832	Cell wall proline rich protein
	g617	Cortical patch protein	g5845	DNA polymerase gamma
	g6170	Eukaryotic phosphomannomutase	g5841	HAL protein kinase
	g6171	No significant similarity	g5840	ATPase
	g6173	Endosomal p24b protein	g5856	Cytochrome P450
	g6176	Ca2+ regulator and membrane fusion protein fig1	g5855	RNA polymerase ii transcription factor taf12
	g6180	Altered inheritance of mitochondria protein 41 mitochondrial	g5854	QDE-2-interacting protein
	g6181	Umta methyltransferase	g5853	Glycoside hydrolase family 31 protein
	g6183	TRNA (cytosine-5-)-methyltransferase ncl1	g5852	Mechanosensitive ion channel
	g6185	DNA repair protein	g5873	RNA recognition domain-containing protein
	g6188	Cfem domain-containing protein	g5874	General negative regulator of transcription subunit 4
	g6189	Fad binding domain-containing protein	g5871	Ubiquitin-protein ligase
	g6192	Mitochondrial atpase	g5878	Related to tol protein
	g62	Cytidine deaminase	g5866	Exocyst component Exoc1
	g6201	Cystathionine gamma-lyase	g5867	Hypothetical protein
	g6206	Lsm domain-containing protein	g5885	Myosin-crossreactive antigen
	g6208	Mitochondrial carrier protein rim2	g5898	No significant similarity
	g6232	Nucleotide-α-β partial	g5916	Heat shock protein 90
	g6236	Zinc mynd-type domain containing protein	g5907	DNA helicase INO80
	g6238	Delta(24(24 ))-sterol reductase	g5904	Atp-binding cassette sub-family f member 2
	g624	Import inner membrane translocase subunit tim-21	g5913	Hypothetical protein
	g6240	Ribonucleoprotein-associated protein	g5928	Helicase associated domain-containing protein
	g6245	Surfeit locus protein 6	g5936	SPT2 chromatin protein
	g6246	Glutamate decarboxylase	g5922	RNA-binding protein
	g6248	Hypothetical protein td95_003059	g5950	Beige BEACH domain-containing protein
	g6250	Dash complex subunit dad3	g5943	Duf1620 domain containing protein
	g6252	No significant similarity	g5969	Carnitine acetyl transferase
	g6253	U3 small nucleolar RNA-associated protein 5	g5959	Fungal specific transcription factor
	g6266	Hua2-like protein 2 isoform x1	g5958	Protein spg20
	g6270	Mitochondrial outer membrane protein	g5957	Spc97 Spc98 family protein
	g6283	Blocked early in transport 1	g5973	Retrovirus-related Pol polyprotein from transposon TNT 1-94
	g6284	Histone chaperone domain chz	g5975	RNA helicase HEL117-like partial
	g6285	Nuc-1 negative regulatory protein preg protein	g5987	Helicase SEN1
	g6288	Phosphotransferase enzyme family protein	g5990	Guanine nucleotide exchange factor synembryn
	g6290	Ribosome biogenesis atpase rix7	g5982	RNA polymerase II elongator complex subunit
	g6291	Cytochrome c	g5983	Cell division control protein 48
	g6292	Hypothetical protein td95_005468	g6001	Hypothetical protein
	g6293	3 exoribonuclease family protein	g6000	DNA repair protein RAD50
	g6299	Hypothetical protein s40285_00699	g5994	Heterokaryon incompatibility
	g6301	Hypothetical protein cfo_g3950	g6008	Mechanosensitive ion channel
	g6304	Cytochrome oxidase assembly protein mitochondrial	g6017	pH-response regulator protein pala rim-20
	g6306	Nucleolar protein 12	g6010	Kinesin motor domain-containing protein
	g6308	Cdc73 family RNA pol ii accessory factor	g6023	Acetoacetate-ligase
	g6309	Bys protein	g6022	Transformation transcription domain-associated protein
	g6310	DNA-binding protein hgh1	g6036	GDSL-like Lipase Acylhydrolase
	g6315	Methyltransferase domain-containing protein	g6042	ATP-dependent RNA helicase EIF4A
	g6318	No significant similarity	g6054	Mediator of RNA polymerase II transcription subunit 14
	g6319	Phosphatidate phosphatase pah1-like	g6082	Related to tol protein
	g6321	Cytochrome c oxidase assembly protein	g6080	Glycosyltransferase family 90 protein
	g6332	Glucanase b	g6078	Myosin-1
	g6341	Multicopper oxidase	g6076	Amidase protein
	g6352	Asparagine synthetase	g6086	GTP-binding protein rho2
	g6353	Outer mitochondrial membrane protein porin	g6094	Homeobox and C2H2 transcription
	g6354	Domain-containing protein	g6085	Stress response protein NST1
	g6357	U3 small nucleolar ribonucleoprotein imp4	g6097	Fungal Zn-Cys binuclear cluster domain protein
	g6363	DNA-directed RNA polymerase iii subunit rpc10	g6109	Isocitrate lyase
	g6364	Mediator of RNA polymerase ii transcription subunit 31	g6122	WD domain protein
	g6369	Ddb1-and cul4-associated factor 11 isoform x1	g6115	GPI-anchored cell wall β-endoglucanase
	g6370	Conidiation-specific expression protein	g6138	No significant similarity
	g6372	Replication factor c subunit 2	g6126	Ring-8 protein
	g6377	Translocation protein sec66	g6124	Vacuolar assembly sorting protein VPS8
	g6386	Outer membrane β-barrel	g6149	Vps9 domain protein
	g6393	Cystathionine gamma-lyase	g6150	Hypothetical protein
	g6395	Valyl-tRNA synthetase	g6141	Very large low complexity protein
	g6411	Gmp synthase	g6156	SH3 domain-containing protein
	g6416	Family protein	g6158	V-type proton atpase subunit B
	g6428	Regulator of chromosome	g6167	Sensor histidine kinase response regulator
	g643	Splicing factor 3b	g6200	Protein family UPF0592
	g6433	No significant similarity	g6203	Cation efflux family protein
	g6438	No significant similarity	g6209	Opt family small oligopeptide transporter
	g6442	Hypothetical protein cfo_g3835	g6221	Condensin complex subunit 1
	g6446	Wd repeat-containing protein	g6215	Fungal specific transcription factor domain-containing protein
	g6452	Hypothetical protein cglo_05498	g6216	C2H2 transcription factor
	g6457	Ars-binding protein	g6226	MIF4-type 1 2 partial
	g6461	Gastric mucin-like protein	g6223	Major facilitator superfamily transporter
	g6462	Triacylglycerol lipase	g6242	Sac1-recessive suppressor of secretory defect
	g647	Ribosome biogenesis protein brx1	g6263	Indoleamine-dioxygenase
	g6477	Ankyrin repeat domain-containing protein	g6265	No significant similarity
	g6486	Reverse transcriptase	g6267	Hypothetical protein
	g6489	Protein ecm9	g6269	SPRY domain containing protein
	g6490	Chd5 domain-containing protein	g6277	α-L-arabinofuranosidase A precursor
	g6491	Membrane protein	g6274	Hypothetical protein
	g6496	Mule transposase domain protein	g6281	Glutamate synthase
	g6500	Kow domain-containing protein domain-containing protein	g6287	Armadillo repeat protein
	g6505	Protein	g6303	MRNA cleavage and polyadenylation specificity factor complex subunit
	g6508	Replication factor c subunit 5	g6298	Oxidoreductase family protein
	g651	Peroxin 14 17	g6327	Cyclin-dependent kinase
	g6513	Hypothetical protein cfo_g3377	g6338	Hypothetical protein
	g6515	Splicing factor 3b subunit 5	g6336	Duf185 domain-containing protein
	g6531	Mannose-p-dolichol utilization defect 1 protein	g6344	Ankyrin repeat containing protein
	g654	Hypothetical protein td95_003689, partial	g6358	Regulator-nonsense transcripts 1
	g6540	Isopenicillin n epimerase	g6376	No significant similarity
	g6541	Rhomboid family membrane protein	g6375	PWWP domain-containing protein 3
	g6552	Hypothetical protein xa68_2375	g6374	Pre-mRNA-splicing factor brr2
	g6566	Multicopper oxidase	g6384	Nipsnap family protein
	g6567	Benzenediol:oxygen oxidoreductase	g6383	Dihydrofolate reductase
	g657	Gnat family	g6381	L-aminoadipate-semialdehyde dehydrogenase large subunit
	g6578	Glutamyl-tRNA amidotransferase subunit a-like protein	g6389	Sugar transporter STL1
	g6582	Zinc finger protein	g6392	Ankyrin repeat protein
	g6584	C2H2 finger domain-containing protein	g6402	DUF1339 domain protein
	g6588	C-4 methylsterol oxidase	g6409	mRNA-decapping enzyme 2
	g6608	Family carbohydrate kinase	g6407	Fungal cellulose binding domain-containing protein
	g6613	Succinate-semialdehyde dehydrogenase [nadp(+)]	g6404	Pyruvate dehydrogenase kinase
	g662	Succinate dehydrogenase cytochrome b560 subunit	g6419	C6 transcription factor
	g6628	Non-classical export protein	g6418	Vacuolar protease A
	g6629	Protein tam7	g6425	AGC PKA protein kinase
	g6634	Transposon i factor	g6423	FHA domain protein
	g6644	Spc7 protein	g6422	Hypothetical protein
	g665	Pre-mRNA-splicing factor sap61	g6437	Heterokaryon incompatibility
	g6650	Helix-turn-helix domain-containing protein	g6450	Family ATP-dependent DNA helicase
	g6651	Isoflavone reductase	g6453	Hypothetical protein
	g6652	#NAME?	g6463	DUF455 domain containing protein
	g6677	C-sterol isomerase emopamil-binding protein	g6469	Very large low complexity protein
	g668	Conserved fungal protein	g6475	Reticulocyte-binding protein 2 like protein a
	g6684	Hypothetical protein cfo_g4325	g6471	Cytoskeleton assembly control protein SLA1
	g6696	Atp-binding subfamily b (mdr tap) member 1	g6474	Solute carrier family 25 member 38
	g6706	Udp-n-acetylglucosamine transporter yea4	g6499	GTP-binding protein RhoA
	g6739	Scp-like extracellular protein	g6509	Acetyl-coenzyme A synthetase
	g6753	Reverse transcriptase	g6504	Heterokaryon incompatibility protein Het-C
	g6762	Aconitate mitochondrial	g6512	Heterokaryon incompatibility
	g6767	Mfs efflux transporter	g6511	Tol protein
	g6774	Anthranilate n-hydroxycinnamoyl benzoyltransferase	g6520	PPE family protein
	g68	Hypothetical protein mapg_00839	g6533	Telomere length regulator protein
	g680	Wd domain-containing protein	g6542	C6 zinc finger domain protein
	g6814	Phosphotyrosyl phosphatase activator	g6549	Heterokaryon incompatibility
	g6819	Hypothetical protein [	g6546	Heterokaryon incompatibility
	g6825	Pol-like partial	g6553	Transketolase
	g6826	Retrotransposon nucleocapsid partial	g6551	ZZ type zinc finger domain protein
	g6829	Hypothetical protein xa68_6914	g6557	BZZ1 protein
	g6830	Pol-like partial	g6569	Developmental regulator
	g6831		g6571	Proteasome activator subunit 4
	g69	Primosomal protein n	g6572	SMC domain-containing protein
	g690	Carboxypeptidase s1	g6574	Protein required for hyphal anastomosis (ham-2)
	g691	E3 sumo-protein ligase nse2	g6583	ATP-dependent metallopeptidase
	g692	Ribosome biogenesis protein alb1	g6591	Rad5-like protein
	g695	Platelet-activating factor acetylhydrolase	g6597	Hypothetical protein
	g696	5-methyltetrahydropteroyltriglutamate-homocysteine methyltransferase	g6595	Very large low complexity protein
	g703	Aspartic-type	g6602	Helix-loop-helix DNA-binding domain-containing protein
	g707	Importin β-related nuclear transport receptor	g6604	Acriflavine sensitivity control protein
	g708	No significant similarity	g6611	Hsp90-like protein
	g715	C2H2 finger domain protein	g6616	Family protein
	g718	Atp synthase complex subunit h	g6624	Het domain protein
	g722	RNA-binding protein	g6625	Isocitrate lyase
	g723	Triose-phosphate transporter	g6645	Bromodomain protein
	g724	Pin2-interacting protein x1	g6647	Histidine phosphotransferase HPT1p
	g727	J domain-containing protein	g6653	Vacuolar fusion protein ccz1 protein
	g73	Hypothetical protein cggc5_11709	g6654	Chitin synthase 3
	g740	Extracellular matrix protein	g6655	HD superfamily hydrolase
	g741	Histidine protein methyltransferase 1	g6673	Glutamyl-tRNA amidotransferase subunit a
	g743	Acetate non-utilizing protein	g6676	Glucose-repressible protein
	g749	Hypothetical protein td95_004744	g6680	Serine threonine-protein kinase Sgk2
	g752	DNA replication complex gins protein psf1	g6682	Heterokaryon incompatibility protein
	g753	60S ribosomal protein l35	g6681	Heterokaryon incompatibility
	g754	Vesicle transport v-snare protein	g6687	No significant similarity
	g755	F1f0 atpase complex assembly protein	g6703	Glycoside hydrolase family 63
	g757	Thermoresistant gluconokinase	g6705	Protein phosphatase PP2A regulatory subunit B
	g759	60S ribosomal protein l6-b	g6707	AMP deaminase
	g76	Aspartic pepstatin-sensitive	g6713	HET domain
	g770	40s ribosomal protein s13	g6745	Carbonic anhydrase
	g776	Methyltransferase involved in pre-rRNA cleavage	g6748	3-dehydroshikimate dehydratase
	g779	Orotate phosphoribosyltransferase	g6747	Succinate dehydrogenase [ubiquinone] flavoprotein mitochondrial
	g782	50s ribosomal protein l4	g6755	Nucleic-acid-binding protein from mobile element jockey
	g786	Acyl-desaturase	g6764	AP1-like transcription factor
	g790	Pyrimidine 5-nucleotidase	g6782	Heterokaryon incompatibility
	g793	Dead deah box helicase	g6783	Heterokaryon incompatibility
	g80	Voltage-gated k+ channel β subunit	g6795	Heterokaryon incompatibility
	g803	Ap-2 complex subunit sigma	g6818	Heterokaryon incompatibility protein (het-6OR allele)
	g813	Dead deah box helicase
	g817	Major facilitator superfamily transporter
	g820	Eukaryotic translation initiation factor 2 subunit α
	g822	Mitochondrial carrier protein
	g83	Duf2235 domain protein
	g834	Copper transport protein ctr4
	g842	TRNA 2-phosphotransferase 1
	g844	rRNA-processing protein efg-1
	g862	Had-like domain partial
	g872	DNA-directed RNA polymerases i and iii 40 kda polypeptide
	g883	Small nuclear ribonucleoprotein b and b
	g884	60S ribosomal protein l11
	g89	Eukaryotic translation initiation factor 6
	g897	Het domain protein
	g901	Hypothetical protein cfo_g3919
	g902	Mynd finger
	g906	Nucleic acid-binding protein
	g907	Outer membrane autotransporter barrel domain-containing protein [
	g908	Mfs allantoate transporter
	g911	T-complex protein 1 subunit eta
	g912	Histone acetyltransferase spt10
	g913	Hypothetical protein cfo_g2225
	g915	High affinity methionine permease
	g917	Gmc oxidoreductase
	g922	Chloroperoxidase-like protein
	g926	Tripeptidyl peptidase precursor
	g927	Superoxide dismutase
	g940	Cfem domain-containing protein
	g941	Major facilitator superfamily transporter
	g954	Upf0665 family protein c protein
	g955	Cytidine deoxycytidylate deaminase family protein
	g958	Phosphoethanolamine n-methyltransferase 3
	g96	Hypothetical protein td95_002930
	g960	Copper resistance protein partial
	g962	Golgi membrane protein
	g963	Mitochondrial import inner membrane translocase subunit tim16
	g965	Transcription initiation factor tfiih subunit 4
	g975	Heterokaryon incompatibility protein
	g980	Hypothetical protein td95_002797
	g983	Ribosome biogenesis protein alb1
	g984	Zinc-binding dehydrogenase
	g985	Translocation protein sec72
	g992	Dihydroceramide delta-desaturase
	g993	Msp domain-containing protein
	g995	60S acidic ribosomal protein p1
