# Supplementary material for: Pheromone expression reveals putative mechanism of unisexuality in a saprobic ascomycete fungus
Source: PLoS One. 2018 Mar 5;13(3):e0192517. doi: 10.1371/journal.pone.0192517 (PMC5837088; doi:10.1371/journal.pone.0192517)
Supplement: S8 Table — (XLSX) [file pone.0192517.s008.xlsx]

## Sheet: Sheet1
	Table S8: Genes differentially expressed in vegetative and sporulating cultures of H. omanensis
	Upregulated in vegetative culture		Upregulated in sporulating culture
	Gene ID	Putative Product or Domain	Gene ID	Putative Product or Domain
	g7	3-ketoacyl-reductase	g88	CRISPR-associated RAMP Csm5 family
	g24	Fatty acid synthase β subunit dehydratase	g182	Acetyl-carboxylase
	g30	Het-C-like partial	g210	DEP domain-containing protein 7-like
	g36	N-acetylglucosaminyl-phosphatidylinositol biosynthetic protein	g303	Sugar transporter
	g64	Translational activator gcn1	g338	Glycoside hydrolase family 61 protein
	g73	C-5 sterol desaturase	g518	Versicolorin reductase
	g77	Fimbrial adhesin	g526	DNA methylase
	g80	Peptidase family m3	g553	4-phosphopantetheinyl transferase
	g98	Elongator complex protein 5	g556	Membrane transporter
	g102	Glycosyltransferase family 2 protein	g559	MFS multidrug transporter
	g156	No significant similarity	g565	No significant similarity
	g157	Phosphoenolpyruvate carboxykinase	g569	Dihydrodipicolinate synthetase
	g160	Ring finger-like protein	g643	Cry11-like protein
	g206	Alkaline phosphatase	g663	No significant similarity
	g214	Aspartyl aminopeptidase	g672	Regulator of g protein
	g238	Calcium dependent mitochondrial carrier protein	g679	Aryl-alcohol dehydrogenase
	g263	Cellobiose dehydrogenase	g697	Calcium-binding protein 8
	g265	Pentatricopeptide repeat protein	g741	Zo-NADH-esin
	g279	No significant similarity	g755	Dual specificity phosphatase
	g301	Protein transport protein sec7	g769	Hypothetical protein
	g313	Deoxyhypusine synthase	g792	Di-copper centre-containing protein
	g316	No significant similarity	g808	Sphingolipid long chain base-responsive protein PIL1
	g320	Stag domain-containing protein	g809	Amidoligase enzyme
	g343	Hypothetical protein	g817	Phosphatidylinositol-binding clathrin assembly protein isoform X4
	g354	Kynureninase 1	g841	Short-chain dehydrogenase reductase family
	g367	No significant similarity	g844	GPR1 protein
	g368	Methyltransferase domain-containing protein	g852	Hypothetical protein
	g393	Spc97 spc98 family protein	g873	Mannosylphosphorylation protein
	g394	Rsc complex subunit	g879	Alanine racemase
	g424	Nitric oxide dioxygenase	g899	Bacterial translation initiation factor IF-2 associated region family protein
	g439	Histidine biosynthesis trifunctional protein	g912	Coronin-2B isoform X2
	g444	Glyoxal oxidase-like protein	g935	Effector candidate protein
	g445	α-sarcomeric (f-actin cross linking protein)	g945	Phosphoribulokinase uridine kinase family protein
	g457	NADH-ubiquinone oxidoreductase subunit	g947	Uncharacterised protein
	g466	Endonuclease exonuclease phosphatase family protein	g948	Sugar transporter
	g471	GPI transamidase component pig-s	g950	Voltage-gated potassium channel subunit β
	g475	Hypothetical protein	g969	D-lactate dehydrogenase
	g498	Isoamyl alcohol	g1005	Gag-pol polyprotein
	g531	Carbon-nitrogen family partial	g1018	AGC NDR protein kinase
	g533	Sugar kinase	g1032	No significant similarity
	g534	Non-ribosomal peptide synthetase	g1031	Zinc metalloprotease mde10
	g547	Family protein	g1043	Mcm2 3 5 family protein
	g552	Type III polyketide synthase	g1050	Glutamyl-tRNA amidotransferase subunit A
	g567	Amino acid adenylation domain-containing protein	g1075	RNA exonuclease 3
	g571	Lustrin a	g1084	Acetyl-carboxylase
	g582	NAD H-dependent d-xylose reductase xyl1	g1089	Ubiquitin-conjugating enzyme
	g613	Cell division cycle protein cdt2	g1091	Ubiquitin metalloprotease fusion protein
	g671	Heterokaryon incompatibility	g1093	Pol-like protein
	g708	Nad-binding domain partial	g1098	Tkp5 protein
	g711	Secreted β-glucosidase sun1	g1105	DNA-binding response regulator
	g745	Heterokaryon incompatibility protein	g1106	Haloacid dehalogenase
	g754	Adhesin protein mad1	g1146	Carnitine O-acetyltransferase
	g758	Nbp2b protein	g1155	α-ketoacid dehydrogenase N-terminal
	g768	Transcriptional regulatory protein pro-1	g1174	No significant similarity
	g793	Plasma membrane ATPase	g1177	Uncharacterised protein
	g799	Family protein	g1178	Hypothetical protein
	g801	Elongation factor 1-variant	g1187	MFS general substrate transporter
	g833	Deha2g08052p-like partial	g1205	Hypothetical protein
	g836	Serine threonine protein kinase	g1212	Secreted protein
	g839	Hypothetical protein	g1213	Acetyl-carboxylase
	g849	Translational activator gcn1	g1218	Molecular chaperone
	g875	ATP-dependent RNA helicase rok1	g1298	No significant similarity
	g887	Plasma membrane ATPase	g1326	Double-stranded RNA binding motif
	g890	Reverse transcriptase	g1331	Glycoside hydrolase family 61 protein
	g901	Gnat family	g1337	Glucose-methanol-choline oxidoreductase
	g903	Glutamate decarboxylase	g1353	Gastric mucin-like protein
	g922	Hypothetical protein	g1381	Regulator of G protein
	g928	Hypothetical protein	g1393	Arylesterase monooxygenase
	g929	Hypothetical protein	g1429	Developmental regulator flba
	g942	Heterokaryon incompatibility	g1432	Class I α-mannosidase
	g953	Ankyrin repeat domain-containing protein	g1459	Cyclin-dependent protein kinase regulator pho80 protein
	g955	Polyketide synthase regulator	g1469	Protein g7c precursor
	g964	Het-domain-containing protein	g1476	Hypothetical protein
	g967	Protein phosphatase 2c domain containing protein	g1489	Short-chain alcohol dehydrogenase
	g970	Hypothetical protein	g1540	Heterokaryon incompatibility protein
	g975	β-glucosidase	g1553	NADH-ubiquinone plastoquinone oxidoreductase chain 3
	g977	S4 domain-containing protein	g1570	Anaphase-promoting complex subunit 10
	g978	Transposable element tc3	g1574	E3 ubiquitin-protein ligase MARCH2-like
	g999	DNA mismatch repair protein	g1594	Oxidoreductase
	g1004	Ankyrin repeat protein	g1610	Sulfate permease
	g1003	Adenylosuccinate synthetase	g1616	Hypothetical protein
	g1010	Reverse transcriptase	g1632	ABC transporter
	g1023	Phosphatidylethanolamine-binding protein pebp protein	g1667	Very large low complexity protein
	g1068	Aromatic-l-amino-acid decarboxylase	g1679	Mhyt domain signaling
	g1094	Adhesin protein mad1	g1686	Tat pathway signal sequence
	g1101	Had-superfamily subfamily IIa hydrolase	g1687	Short-chain dehydrogenase reductase family Oxidoreductase
	g1123	Endopolygalacturonase 1	g1685	Hypothetical protein
	g1127	Aromatic-l-amino-acid decarboxylase	g1688	Transcription initiation factor TFIIF subunit 11
	g1149	GTP-binding protein	g1754	Transcription initiation factor TFIID subunit 1
	g1148	Hd domain-containing protein	g1765	No significant similarity
	g1168	Ndt80 like DNA-binding family protein	g1790	DNA gyrase subunit A
	g1176	Heterokaryon incompatibility protein	g1789	Polymerase
	g1190	Trichothecene 3-o-acetyltransferase	g1797	Nudix domain protein
	g1197	D-amino-acid oxidase	g1810	Fasciclin domain family
	g1227	Kelch repeat-containing protein 3	g1809	Transforming growth factor-β-induced protein ig-h3 isoform X2
	g1243	No significant similarity	g1820	RNA exonuclease 3
	g1259	Chromosome transmission fidelity protein 18	g1842	Major facilitator superfamily transporter
	g1275	Fad binding domain-containing protein	g1852	Kinesin-II 95 kda subunit
	g1280	Glutathione s-transferase	g1853	No significant similarity
	g1292	Transmembrane α-helix domain-containing protein	g1858	No significant similarity
	g1307	Hypothetical protein	g1862	Ferric reductase like transmembrane component
	g1327	Endonuclease exonuclease phosphatase family protein	g1868	Major facilitator superfamily transporter
	g1356	Aspartate aminotransferase	g1914	Deoxyribodipyrimidine photolyase
	g1398	AMP-binding enzyme	g1913	No significant similarity
	g1407	Endonuclease exonuclease phosphatase family protein	g1912	Fibrous sheath CABYR-binding protein isoform X2
	g1410	Oxidoreductase	g1917	No significant similarity
	g1415	Mitochondrial import inner membrane translocase subunit tim-22	g1923	Serine threonine-protein kinase partial
	g1421	Gag-pol polyprotein	g1926	CHY zinc finger containing partial
	g1423	Aspartyl aminopeptidase	g1931	Nucleotide-sugar transporter
	g1424	Glycoside hydrolase family 18 protein	g1943	Inositol-pentakisphosphate 2-kinase
	g1433	No significant similarity	g1944	Endochitinase 2 precursor
	g1436	Lysophospholipase plb2	g1946	Secreted protein
	g1440	Osomolarity two-component response regulator ssk1	g1961	Related to spore coat protein SP96 precursor
	g1448	Zinc alcohol dehydrogenase	g1967	ZIP zinc iron transporter
	g1454	Aspartic pepstatin-sensitive	g1979	Filamentation induced by cAMP protein Fic
	g1455	Family taurine catabolism dioxygenase	g1995	Short-chain alcohol dehydrogenase
	g1478	Acriflavine sensitivity control protein acr-2	g2086	No significant similarity
	g1479	Fungal transcriptional regulatory protein	g2087	Hypothetical protein
	g1496	Ferredoxin-nADP+ reductase	g2097	Major facilitator superfamily transporter
	g1497	Electron transfer flavoprotein subunit α	g2105	FAD binding domain-containing protein
	g1503	Protein disulfide isomerase	g2109	Cytochrome P450
	g1516	Proline iminopeptidase	g2108	RNA polymerase II transcription factor taf12
	g1521	Ankyrin repeat protein	g2118	Cell surface glycoprotein 1
	g1537	Abc1 protein	g2124	Carbohydrate esterase family 3 protein
	g1555	Cytochrome c oxidase assembly protein mitochondrial	g2125	Carbohydrate esterase family 3 protein
	g1563	Squalene monooxygenase	g2126	Carbohydrate esterase family 3 protein
	g1581	Acid proteinase protein	g2123	Carbohydrate esterase family 3 protein
	g1588	Zinc finger transcription factor 1	g2131	Bzip transcription factor
	g1591	Phosphatidylserine synthase	g2140	MFS SIT siderophore-iron:H+ symporter
	g1602	Heterokaryon incompatibility protein	g2173	GPI anchored cell wall protein
	g1620	Tol protein	g2178	DNA mismatch repair protein MSH5
	g1628	Homoserine kinase	g2179	HMG box protein
	g1635	Hypothetical protein	g2188	No significant similarity
	g1648	Protein of uncharacterised function	g2195	3-oxoacyl-[acyl-carrier protein] reductase
	g1671	Acid phosphatase	g2247	Spo12-like protein
	g1701	No significant similarity	g2264	Carboxylesterase family protein
	g1707	Flavodoxin and radical sam domain protein	g2288	Hypothetical protein
	g1747	Polynucleotidyl ribonuclease h fold	g2306	No significant similarity
	g1753	Translational activator gcn1	g2316	Reverse RNA-dependent DNA polymerase
	g1755	GPI-anchored protein	g2314	Retrovirus-related pol polyprotein from transposon tnt 1-94
	g1758	Retrograde regulation protein	g2322	Pyrazinamidase nicotinamidase
	g1760	Mule transposase domain protein	g2324	No significant similarity
	g1784	Hypothetical protein	g2325	Glucan 1 3-β-glucosidase
	g1801	Zinc-binding dehydrogenase	g2332	No significant similarity
	g1811	Family inorganic phosphate transporter	g2335	D-lactate dehydrogenase
	g1822	AMP-binding enzyme	g2333	Bhlh transcription factor-like protein
	g1833	Sulfite exporter family protein	g2341	3-oxoacyl-[acyl-carrier-protein] reductase
	g1874	Globin-like protein	g2337	Disrupter of telomere silencing protein
	g1897	Mitochondrial carrier protein pet8	g2384	Maternally expressed gene 5-like isoform X4
	g1896	Duf4098 domain protein	g2387	Heavy metal tolerance protein precursor
	g1905	C-5 cytosine-specific DNA methylase	g2393	Capsule polysaccharide synthase
	g1916	Domain-containing protein	g2398	No significant similarity
	g1975	Hypothetical protein	g2451	Membrane transporter
	g1974	Centrosomal protein poc5 isoform x1	g2485	No significant similarity
	g1977	Hypothetical protein	g2482	L-amino-acid oxidase
	g1985	Lustrin a-like protein	g2520	Glycoprotein X
	g1986	Het-domain-containing protein	g2540	Kama family protein
	g2024	ATP-dependent RNA helicase rok1	g2562	Cellobiose dehydrogenase
	g2037	tRNA dimethylallyltransferase	g2567	Dimeric α-β barrel
	g2036	Homoaconitase	g2632	Hypothetical protein
	g2046	Zip zinc transporter	g2642	Class III protein
	g2058	Wolframin isoform x1	g2641	Acetyl xylan esterase
	g2056	Diguanylate cyclase	g2664	Dentin sialophospho
	g2061	Lysophospholipase plb1	g2665	No significant similarity
	g2074	Endoplasmic oxidoreductin-1	g2680	Sucrase ferredoxin domain-containing protein
	g2079	Histidine biosynthesis trifunctional protein	g2691	Epoxyqueuosine reductase
	g2106	Glycoside hydrolase family 31 protein	g2703	NADPH:quinone oxidoreductase
	g2139	P-loop containing nucleoside triphosphate hydrolase	g2709	MFS DHA1 multidrug resistance protein
	g2144	L-asparaginase	g2715	MFS SP general α glucoside:H+ symporter
	g2158	β-endoglucanase	g2763	Mandelate racemase muconate lactonizing enzyme family protein
	g2175	ATP dependent RNA	g2781	Reverse transcriptase domain protein
	g2194	Chalcone and stilbene synthase domain-containing protein	g2786	Major facilitator superfamily transporter
	g2217	Cruciform cutting endonuclease mitochondrial protein	g2793	AP-5 complex subunit mu-1
	g2221	Glycerol 3-phosphatase 1	g2794	6-phosphogluconate dehydrogenase
	g2263	Nitrate assimilation regulatory protein nira	g2815	Hypothetical protein
	g2276	Benomyl methotrexate resistance protein	g2817	Duf221 domain-containing protein
	g2302	Aminotransferase class I and II	g2847	Hypothetical protein
	g2307	Wd g-β repeat protein	g2855	Ligninase H2
	g2318	Xylitol dehydrogenase	g2861	MFS SIT siderophore-iron:H+ symporter
	g2329	Chch domain-containing protein	g2864	Citrinin biosynthesis oxydoreductase
	g2342	3-oxoacyl-[acyl-carrier-protein] reductase	g2883	Transcriptional regulator
	g2375	L-arabinitol 4-dehydrogenase	g2901	No significant similarity
	g2377	Pentatricopeptide repeat containing protein	g2962	Uncharacterised protein
	g2390	Pet112 family protein	g2971	No significant similarity
	g2400	Helicase-like protein	g2983	Protein PNS1
	g2441	Reverse transcriptase	g2990	Glycosyl hydrolase family 16
	g2442	Zinc finger protein	g3000	MFS transporter
	g2445	No significant similarity	g3051	Methionine permease
	g2450	Hypothetical protein	g3055	Nitroreductase
	g2463	α-n-arabinofuranosidase a	g3059	Putative protein
	g2476	Complex I intermediate-associated protein	g3061	Carbonic anhydrase
	g2531	Multicopper oxidase	g3063	Aspartic-type endopeptidase protein
	g2530	High-affinity iron transporter	g3081	Bzip transcription factor
	g2539	Rhomboid-like protein	g3096	Thiol-specific monooxygenase
	g2580	Nuclear migration protein	g3099	No significant similarity
	g2616	Hypothetical protein	g3109	Uncharacterized protein
	g2656	Hypothetical protein	g3132	Hypothetical protein
	g2655	Phosphoenolpyruvate carboxykinase	g3166	Hypothetical protein
	g2720	Receptor-like protein kinase 5 precursor	g3178	Hypothetical protein
	g2726	Mitochondrial carrier protein	g3184	pH domain protein
	g2736	Septation protein sun4	g3205	Sulfate adenylyltransferase
	g2742	No significant similarity	g3216	Eukaryotic aspartyl protease
	g2747	Biotrophy-associated secreted protein 2	g3220	Regulator of chromosome condensation β-lactamase-inhibitor protein partial
	g2753	Sphingolipid long chain base-responsive protein lsp1	g3236	Glycosyl hydrolase
	g2748	Hypothetical protein	g3229	Hypothetical protein
	g2759	Methylenetetrahydrofolate dehydrogenase (NAD+)	g3244	Transcription factor cmr1
	g2785	Protein bcp1	g3253	Integral membrane protein
	g2797	Tetraspanin	g3264	Uncharacterised protein
	g2814	Fumarylacetoacetate hydrolase	g3266	Hypothetical protein
	g2836	Heterokaryon incompatibility protein	g3267	Voltage-gated K channel β
	g2841	Ncs1 allantoate transporter	g3320	Hypothetical protein
	g2842	Proline-specific permease put4	g3338	Glucose-6-phosphate 1-dehydrogenase
	g2843	Mitochondrial precursor	g3346	Hypothetical protein
	g2844	N-carbamoylsarcosine amidase	g3416	Hypothetical protein
	g2884	Hypothetical protein	g3433	Rho GTPase-activating protein partial
	g2900	Transcriptional activator protein dal81	g3423	Histone-like transcription factor and archaeal histone
	g2904	Mitochondrial outer membrane translocase tom37 partial	g3437	Hypothetical protein
	g2906	Hypothetical protein	g3440	Ribonucleoside-diphosphate α subunit
	g2911	Acriflavin resistance protein	g3479	Phosphotransferase-like protein
	g2909	tRNA (adenine-n-)-methyltransferase non-catalytic subunit	g3528	NADPH oxidase regulator
	g2920	Methyltransferase	g3518	Carbohydrate esterase family 4 protein
	g2918	Duf1941 family protein	g3540	Exonuclease V
	g2926	No significant similarity	g3569	Myb SANT-like DNA-binding domain protein
	g2952	C6 zinc finger protein	g3567	Glycoside hydrolase family 3 protein
	g2950	Triacylglycerol lipase	g3571	Thiamine pyrophosphokinase
	g2961	Exo-α-sialidase neuraminidase	g3582	DNA damage-responsive-like
	g2969	Stf2-like protein	g3580	Myosin-11 isoform X2
	g2968	Tpr repeat-containing protein	g3613	Lysosomal cobalamin transporter
	g2974	Acetylxylan esterase precursor	g3625	Methylated-DNA-protein-cysteine methyltransferase
	g2988	Restriction modification system DNA specificity domain-containing protein	g3626	No significant similarity
	g3007	Gmc oxidoreductase	g3653	ABC transporter
	g3008	Integral membrane protein	g3663	Phosphopantetheinyl transferase
	g3056	Serin endopeptidase	g3660	Pigment biosynthesis protein ayg1
	g3057	Glycoside hydrolase family 43 protein	g3667	Hypothetical protein
	g3066	Histone deacetylase superfamily	g3684	Hypothetical protein
	g3070	ADP-ribosylation factor family protein	g3685	Hypothetical protein
	g3079	Transcriptional regulatory protein pro-1	g3686	Transcription factor
	g3083	Cfem domain-containing protein	g3700	White collar 2
	g3094	Lactoylglutathione lyase	g3704	Hypothetical protein
	g3113	Duf3115 domain protein	g3733	ABC transporter
	g3118	Caffeine-induced death protein cid2	g3783	Conserved fungal protein
	g3125	Integral membrane protein	g3827	Zinc finger protein odd-paired-like protein
	g3133	α-ketoglutarate dependent xanthine dioxygenase	g3850	FAD binding domain-containing protein
	g3127	Quinate permease	g3873	Serine threonine-protein kinase Sgk2
	g3168	Hypothetical protein	g3900	OPT oligopeptide transporter
	g3179	Hypothetical protein	g3931	Gag-Pol polyprotein
	g3182	Formamidopyrimidine-DNA glycosylase	g3934	C6 transcription factor
	g3193	Lysyl-tRNA class II	g3945	Probable pectinesterase pectinesterase inhibitor 51
	g3210	Hypothetical protein	g3940	Bilirubin oxidase
	g3238	GPI-anchor transamidase precursor protein	g3983	Kelch repeat protein
	g3240	Phosphoglycerate mutase family protein	g3986	MFS SIT siderophore-iron:H+ symporter
	g3268	Heterokaryon incompatibility protein	g3994	Siderophore biosynthesis protein
	g3269	Ankyrin repeat protein	g4011	Peptidase M16
	g3296	Sulfite reductase flavoprotein α-component	g4012	ABC transporter
	g3351	Abc1 family protein	g4065	Polyketide synthase
	g3367	Rhamnogalacturonase B	g4064	DEF1-coordinates repair and RNA pol II proteolysis in response to DNA damage
	g3369	Glucosidase II β subunit-like protein	g4099	Nuclear envelope protein Cut8
	g3373	N-acetyltransferase b complex non catalytic subunit	g4111	SH3 domain-containing protein
	g3374	Geranylgeranyl transferase type-1 subunit β	g4113	Egg shell protein
	g3375	Prenyltransferase and squalene oxidase	g4121	Hypothetical protein
	g3378	Indole-3-glycerol phosphate synthase	g4123	No significant similarity
	g3394	F420-dependent oxidoreductase	g4188	Trans-aconitate 2-methyltransferase
	g3390	Phosphoglycerate kinase	g4227	No significant similarity
	g3410	Hypothetical protein	g4239	Short-chain dehydrogenase reductase
	g3434	Wsc domain-containing protein	g4237	Hypothetical protein
	g3450	Epidermal growth factor-type 3	g4247	Protein mitochondrial
	g3474	GTP-binding protein	g4294	Protein-S-isoprenylcysteine O-methyltransferase
	g3486	Short chain dehydrogenase	g4301	Carbohydrate esterase family 1 protein
	g3503	Duf3405 domain protein	g4316	Major facilitator superfamily transporter
	g3512	Protein l728	g4324	Glutathione S-transferase
	g3517	C6 and C2H2 transcription factor-like protein	g4352	Alcohol dehydrogenase-like domain-containing protein
	g3514	Hypothetical protein	g4412	No significant similarity
	g3527	Glutamyl-tRNA synthetase	g4479	Mitochondrial K+-H+ exchange-related transporter
	g3555	Ankyrin repeat protein	g4485	Pol-like protein
	g3549	Zinc finger protein	g4527	Hypothetical protein
	g3558	Acetyltransferase	g4538	Major facilitator superfamily transporter
	g3615	Carboxypeptidase D	g4537	Arylsulfatase
	g3624	Sugar transporter	g4541	Entric chromosome binding Protein
	g3629	Duf866 domain protein	g4556	Coatomer subunit β
	g3630	tRNA-splicing endonuclease subunit sen-54	g4555	Hypothetical protein
	g3641	U2 snrnp component ist3	g4559	Fe-Mn family superoxide dismutase
	g3657	Alcohol dehydrogenase	g4562	Carboxy-muconate cyclase
	g3709	No significant similarity	g4629	No significant similarity
	g3726	Mbr family protein	g4635	Cation diffusion facilitator 1
	g3755	Transcriptional activator protein acu-15	g4652	Integral membrane protein pth11
	g3760	Histidine kinase	g4679	Hypothetical protein
	g3758	Pantothenate transporter liz1	g4696	Wsc domain-containing protein
	g3756	Set domain-containing protein	g4739	DUF647 domain-containing protein
	g3757	GTP-binding protein	g4731	Hypothetical protein
	g3775	Domain V	g4834	Heterokaryon incompatibility
	g3774	Hypothetical protein	g4858	No significant similarity
	g3784	Mitochondrial export translocase oxa1	g4852	Lipase 2
	g3795	Mss51 protein	g4897	NACHT and TPR domain-containing protein
	g3802	Het domain-containing protein	g4923	Myb DNA-binding domain-containing protein
	g3808	Mixed-linked glucanase	g4941	WD domain containing protein
	g3820	Amino-acid permease inda1	g4970	Protein kinase-like domain partial
	g3847	Protein tpx2-like isoform x2	g4968	Family Taurine catabolism dioxygenase
	g3859	Cytosolic nonspecific dipeptidase	g4969	Glucose transport transcription regulator RGT1
	g3858	Imidazole glycerol phosphate synthase hishf	g4982	Glutathione S-transferase
	g3876	β transducin-like protein	g5013	Small secreted protein
	g3884	Wlm domain-containing protein	g5023	Alkaline serine protease Alp1
	g3891	Polynucleotide 5-hydroxyl-kinase grc3	g5059	No significant similarity
	g3911	Mpr-like gpcr protein	g5072	Peroxisomal catalase
	g3927	Ankyrin repeat protein	g5092	FAD NAD-binding domain-containing protein
	g3946	Het-domain-containing protein	g5107	Intradiol ring-cleavage dioxygenase-like protein
	g3941	3-oxo-5-α-steroid 4-dehydrogenase	g5113	DUF614 domain protein
	g3950	Mitochondrial iron uptake protein	g5143	Hypothetical protein
	g3942	Nitric oxide dioxygenase	g5142	Salicylate hydroxylase
	g3939	Tol protein	g5141	Ketoreductase
	g3956	Inositolphosphorylceramide-b c-26 hydroxylase	g5130	Family protein
	g3964	Crossover junction endonuclease mus81	g5204	ABC transporter ATP-binding protein
	g3958	AlteRNAtive mitochondrial	g5197	Hypothetical protein
	g4019	Dicarboxylic amino acid permease	g5199	F-box domain containing protein
	g4036	Siderophore iron transporter mirb	g5219	GPI anchored serine-threonine rich protein
	g4037	Hypothetical protein	g5230	Cytidine and deoxycytidylate deaminase zinc-binding region
	g4050	Zinc finger domain-containing protein	g5266	Synaptic vesicle transporter SV2 (major facilitator superfamily)
	g4057	No significant similarity	g5255	No significant similarity
	g4071	Upf0589 protein	g5273	Polyketide synthase
	g4088	Conserved fungal protein	g5275	RNA-dependent RNA polymerase 1
	g4090	Tyrosyl-tRNA synthetase	g5272	Multidrug transporter
	g4118	5-p-4-tetraphosphate phosphorylase 2	g5334	Round spore
	g4140	3-isopropylmalate dehydrogenase	g5333	Shwachman-Bodian-Diamond syndrome protein
	g4148	Coxi translation protein cya5	g5326	PLAC8 family protein
	g4156	Pif1 helicase-like partial	g5327	Acid phosphatase protein
	g4163	Thymidylate synthase	g5319	Forkhead domain-containing protein
	g4174	Uracil permease	g5329	Hypothetical protein
	g4168	α-glucosyltransferase alg10	g5347	No significant similarity
	g4179	Mitochondrial outer membrane protein	g5339	Subtilisin-like protease
	g4187	Hexose transporter-like protein	g5360	Calcofluor white hypersensitive protein
	g4190	Hypothetical protein	g5356	C6 transcription factor
	g4228	115 kda protein in type-1 retrotransposable element r1dm	g5361	Meiotically up-regulated 65 protein
	g4229	No significant similarity	g5370	Multicopper oxidase
	g4244	Aig2-like family protein	g5368	Multicopper oxidase
	g4252	Prefoldin subunit	g5383	Hypothetical protein
	g4281	Plasma membrane ATPase	g5394	No significant similarity
	g4282	Methylthioribulose-1-phosphate dehydratase	g5410	Malate dehydrogenase
	g4290	Aldehyde dehydrogenase	g5447	Acyltransferase family protein
	g4292	No significant similarity	g5475	Restin homolog
	g4307	Hemerythrin-like domain protein	g5487	Potassium voltage-dependent transporter
	g4340	Hypothetical protein	g5491	Adenosine deaminase
	g4355	GTP-binding protein	g5512	PQ loop repeat protein
	g4354	50s ribosomal protein mrp49	g5519	Scytalone dehydratase
	g4367	α-n-arabinofuranosidase c	g5521	C6 zinc finger domain-containing protein
	g4379	Glycosyltransferase family protein	g5573	Protein kinase-like domain
	g4377	Pentatricopeptide repeat protein	g5569	40S ribosomal protein S29
	g4368	Sugar transport protein	g5597	HSP20-like chaperone
	g4381	Wd repeat-containing protein 79	g5596	Chitinase 1
	g4387	N-acetylglucosaminyl-phosphatidylinositol biosynthetic protein	g5642	Tetracycline resistance protein TCR1
	g4389	Phosphoserine phosphatase	g5632	Salicylate hydroxylase
	g4465	Solute carrier family 40 member 1	g5627	Hypothetical protein
	g4475	Cyclin domain-containing protein	g5647	Very large low complexity protein
	g4473	Domain-containing protein 5	g5670	Hypothetical protein
	g4493	Lysyl-tRNA class II	g5702	G2 mitotic-specific cyclin
	g4490	Succinate-semialdehyde dehydrogenase [NADP(+)]	g5738	Cation efflux system protein czcd
	g4504	Hypothetical protein	g5799	No significant similarity
	g4502	Heterokaryon incompatibility	g5822	NDT80 like DNA-binding family protein
	g4507	Biotrophy-associated secreted protein 2	g5849	No significant similarity
	g4517	Hypothetical protein	g5843	ATP-dependent acyl-synthetase
	g4524	Epoxide hydrolase	g5842	MFS transporter permease
	g4545	Malonyl-acyl carrier protein transacylase	g5844	No significant similarity
	g4542	Dimeric α-β barrel	g5864	MULE transposase domain protein
	g4553	Hypothetical protein	g5887	Chromatin structure-remodeling complex protein
	g4566	Anthranilate synthase component 2	g5913	Yt521-b-like splicing
	g4573	Aar2 protein	g5940	Polyprotein
	g4578	FAD dependent oxidoreductase	g5961	Arrestin
	g4591	Isoamyl alcohol	g5942	Alcohol dehydrogenase
	g4592	Extracellular serine-threonine rich protein	g5954	SON protein
	g4614	Major facilitator superfamily transporter	g5946	Fraser syndrome protein 1
	g4623	Ras-related GTPase	g5973	GATA zinc finger
	g4650	No significant similarity	g6000	Het and ankyrin domain protein
	g4660	Glycoprotease pgp1	g6003	Aldehyde dehydrogenase (NAD+)
	g4656	No significant similarity	g6006	Hypothetical protein
	g4665	Glycoside hydrolase family 31 protein	g6058	Serum paraoxonase arylesterase
	g4680	Carbonic anhydrase	g6062	Aflatoxin B1 aldehyde reductase member 2
	g4713	Carbohydrate-binding module family 1 protein	g6089	Uncharacterized protein
	g4716	Multidrug resistant protein	g6113	Iron transport multicopper oxidase fet3 protein
	g4742	Ankyrin repeat domain-containing protein 50	g6124	Hypothetical protein
	g4743	Protein far1-related sequence 3-like	g6125	Glycosyl hydrolase
	g4756	Transcription factor	g6142	GPR1 FUN34 yaah family protein
	g4774	Myc-type bhlh transcription factor	g6137	Carbohydrate esterase family 3 protein
	g4809	Isoamyl alcohol	g6164	Type II cytoskeletal 78
	g4823	Endo-β-xylanase	g6169	Hypothetical protein
	g4821	Importin β-related nuclear transport receptor	g6163	DNAse1 protein
	g4825	Integral membrane protein	g6179	Retrovirus-related Pol polyprotein from transposon TNT 1-94
	g4835	DNA lyase	g6190	tRNA-specific adenosine deaminase subunit tad2
	g4851	No significant similarity	g6204	NTE family protein
	g4867	Hypothetical protein	g6211	Retrotransposon like protein
	g4864	Ankyrin repeat protein	g6205	Acid proteinase pepi precursor
	g4912	Lipase regulator 1	g6232	HMG box protein
	g4974	Sodium hydrogen exchanger family protein	g6240	Poly [ADP-ribose] polymerase
	g5005	Phosphatidylinositol 4-phosphate 5-kinase	g6237	Hydroxymethylglutaryl-coenzyme A reductase
	g5020	Hypothetical protein	g6241	Poly [ADP-ribose] polymerase
	g5030	Heterokaryon incompatibility	g6243	ABC transporter
	g5025	Transmembrane and coiled-coil domain-containing protein	g6274	Membrane transporter
	g5032	Chorismate synthase	g6294	Hypothetical protein
	g5034	Fungal specific transcription factor domain-containing protein	g6317	4Fe-4S ferredoxin
	g5033	Pantothenate protein	g6307	Vea protein
	g5043	Scavenger mRNA decapping enzyme	g6305	Virulence factor
	g5094	Fructose-bisphosphate aldolase	g6372	Dihydrodipicolinate reductase
	g5128	ADP-ribosylation factor family protein	g6375	Eukaryotic aspartyl protease
	g5118	Ankyrin repeat protein	g6406	Covalently-linked cell wall protein
	g5121	Ankyrin repeat protein	g6388	GNAT family
	g5124	D-xylulose kinase	g6457	Transcription factor bzip protein
	g5126	Pre-mRNA-splicing factor cwc15	g6448	Retrovirus-related Pol polyprotein from transposon TNT 1-94
	g5148	Cytochrome p450 61	g6470	Gamma-glutamyltransferase
	g5165	Hypothetical protein	g6482	HET domain protein
	g5159	5-aminolevulinate synthase	g6506	Retrovirus-related Pol polyprotein from transposon TNT 1-94
	g5158	DNA repair protein rhp54	g6500	PXA domain-containing protein
	g5176	Carbon-nitrogen hydrolase	g6499	Biogenesis-related protein
	g5179	Carbon-nitrogen hydrolase	g6492	Ran1-like protein kinase
	g5167	Protein hmf1	g6521	Spastin-like protein
	g5171	Cog complex component partial	g6549	Vacuolar basic amino acid transporter 1
	g5194	Arylsulfotransferase protein	g6599	Poly polymerase
	g5192	Nad dependent epimerase dehydratase	g6602	Histidine acid phosphatase
	g5191	NAD dependent epimerase	g6605	Mif domain containing protein
	g5185	Cell wall mannoprotein	g6622	Piwi domain-containing protein
	g5222	Nacht and ankyrin domain protein	g6659	Cytochrome c oxidase assembly protein
	g5221	Zinc knuckle domain protein	g6647	RNA RNP-partial
	g5231	Isocitrate lyase	g6648	Hypothetical protein
	g5245	Zinc transporter	g6646	Phosphatidylinositol transfer protein sfh5
	g5260	Alcohol dehydrogenase	g6660	Hypothetical protein
	g5251	Kinase-like protein	g6686	Arylacetamide deacetylase
	g5298	Guanylate cyclase	g6714	Chitinase
	g5294	Hypothetical protein	g6706	Helix-turn-helix domain-containing protein
	g5307	Choline dehydrogenase	g6725	Family transcriptional regulator
	g5315	Helicase associated domain-containing protein	g6716	Prespore protein partial
	g5330	No significant similarity	g6774	No significant similarity
	g5342	Arabinogalactan endo-β-galactosidase	g6814	Cysteine-tRNA ligase
	g5363	Pentatricopeptide repeat domain-containing protein	g6797	Glycoside hydrolase family 5 protein
	g5379	Peroxisomal membrane protein	g6794	Hypothetical protein
	g5424	A-T DNA binding protein	g6821	Serine threonine-protein kinase GIN4
	g5420	Helix-loop-helix DNA-binding domain-containing protein	g6829	Inosine-5-monophosphate dehydrogenase
	g5423	AMP-binding domain protein	g6819	C2H2 finger domain containing protein
	g5425	P63 related protein	g6818	DNA polymerase
	g5452	Hypothetical protein	g6834	α β hydrolase fold protein
	g5445	Hypothetical protein	g6866	Ribonucleases G and E
	g5476	ATP-dependent protease la	g6902	No significant similarity
	g5485	Indoleamine-dioxygenase	g6883	Chitinase 3
	g5501	Gamma-glutamylputrescine oxidoreductase	g6910	Peptidase M23
	g5538	Annexin anxc4	g6931	Carbonic anhydrase
	g5535	Denitrification regulatory protein nirq	g6947	Arginase
	g5534	50s ribosomal protein l12	g6961	Protein α isoform
	g5537	Extracellular cellulase	g6962	Prostaglandin-endoperoxide synthase 1
	g5545	Ureidoglycolate hydrolase	g6976	Extracellular protein
	g5558	Tagatose-diphosphate aldolase	g6981	No significant similarity
	g5570	Glycoside hydrolase family 30 protein	g7001	Sulfite mitochondrial
	g5576	Isoamyl alcohol	g7026	α-ketoglutarate-dependent sulfonate dioxygenase
	g5587	Activator of stress proteins 1	g7048	Glutathione S-transferase
	g5606	Type II cytoskeletal 78-partial	g7056	Chromatin remodeling complex subunit protein
	g5668	Het-domain-containing protein	g7034	Major facilitator superfamily transporter protein
	g5662	UDP-galactopyranose mutase	g7083	C2H2 transcription factor
	g5663	UDP-galactopyranose mutase	g7111	No significant similarity
	g5664	UDP-galactopyranose mutase	g7088	Hypothetical protein
	g5661	Duf250 domain membrane protein	g7087	No significant similarity
	g5676	No significant similarity	g7133	Hypothetical protein
	g5674	DNA polymerase zeta subunit	g7118	XAP5 domain-containing protein
	g5718	Family protein	g7184	Hypothetical protein
	g5719	Gns1 sur4 family protein	g7226	Hypothetical protein
	g5732	O-antigen acetylase	g7253	Related to transaldolase
	g5797	Glutathione s-transferase	g7254	Transaldolase
	g5809	Minor extracellular protease vpr	g7234	Angiotensin-converting enzyme-like
	g5821	Transcription regulator	g7244	Glycoside hydrolase family 18 protein
	g5824	Dihydropteroate synthase	g7250	β-glucanosyltransferase
	g5858	Calcium-transporting ATPase 1	g7262	Argonaute-binding protein 1
	g5883	Pkhd-type hydroxylase tpa1	g7309	GDP-mannose transporter
	g5893	Fungalysin metallopeptidase	g7306	CAAX prenyl protease 2
	g5936	Ribosome-recycling factor	g7328	Leucyl aminopeptidase
	g5962	Wsc domain-containing protein	g7375	Malate dehydrogenase
	g5959	Zip zinc transporter	g7372	Protein MCH2 (monocarboxylate permease)
	g5957	Hypothetical protein	g7384	Uncharacterized protein
	g5947	Mfs efflux transporter	g7392	N-acetyltransferase-like protein
	g5968	Ankyrin-2	g7403	WSC domain protein
	g5998	Glycine dehydrogenase	g7406	Fluconazole resistance protein 1
	g5988	Autophagy atg28p	g7460	Fumarylacetoacetate hydrolase
	g5989	Duf1748 domain containing protein	g7457	Tat pathway signal sequence
	g6023	Anti-anti-sigma factor	g7493	No significant similarity
	g6024	Glutathione abc transporter ATP-binding protein	g7485	MFS transporter
	g6021	Conserved hypothetical protein	g7487	APSES transcription factor Xbp1
	g6014	Ornithine acetyltransferase	g7502	Hypothetical protein
	g6010	Hypothetical protein	g7506	Hypothetical protein
	g6045	Acid phosphatase	g7513	Fumarylacetoacetase
	g6044	Mfs monocarboxylate	g7517	Homogentisate-dioxygenase
	g6052	No significant similarity	g7519	Hypothetical protein
	g6039	Uncharacterized protein	g7529	Flavoprotein oxygenase
	g6069	Preli msf1	g7557	Peptidylprolyl isomerase
	g6064	RNAse z	g7586	Cupin domain-containing protein
	g6086	Cation transporter	g7572	Aldo keto reductase
	g6080	Hypothetical protein	g7575	Aldo keto reductase
	g6114	Major facilitator superfamily transporter	g7640	Hypothetical protein
	g6118	DNA cross-link repair protein pso2 snm1	g7709	MFS AGZA xanthine uracil permease
	g6144	Collagen triple helix repeat (20 copies)	g7696	Hypothetical protein
	g6139	Prolyl-tRNA synthetase	g7708	Hypothetical protein
	g6224	NADP-dependent alcohol dehydrogenase 6	g7731	Hypothetical protein
	g6246	Primary-amine oxidase	g7768	Yhr100cp-like protein
	g6280	Glycosyltransferase family 2 protein	g7743	Rabgap/TBC
	g6259	NAD h-hydrate epimerase	g7750	Glyoxalase family protein
	g6257	Thioredoxin-like fold protein	g7771	NAD-dependent epimerase dehydratase
	g6271	Short-chain dehydrogenase reductase family protein	g7791	Gamma-glutamyltranspeptidase
	g6295	Major facilitator superfamily general substrate transporter	g7848	Prp 4 c domain-containing protein
	g6290	Cobw domain-containing protein	g7838	Fad binding protein
	g6296	5-oxoprolinase (ATP-hydrolysing)	g7834	Hypothetical protein
	g6329	Store-operated calcium entry-associated regulatory factor	g7883	Flavin-binding monooxygenase
	g6306	C6 transcription factor	g7870	β-lactamase
	g6338	Ankyrin repeat protein	g7875	Hypothetical protein
	g6360	Sugar transporter	g7900	Hypothetical protein
	g6378	Homodimeric type	g7892	Negative cofactor 2 complex subunit β
	g6390	Gnat family	g7927	No significant similarity
	g6389	Gnat family	g7946	Phenylacetone monooxygenase
	g6404	Eukaryotic aspartyl protease	g7933	Gluconokinase
	g6403	Hypothetical protein	g7951	Family transcriptional regulator
	g6426	Nucleic acid-ob-fold protein	g8028	Ubiquitin-protein ligase sel1
	g6420	Cytochrome oxidase assembly protein	g8018	Hypothetical protein
	g6442	Penicillin-binding 1a partial	g8038	No significant similarity
	g6430	Major facilitator superfamily transporter	g8011	Threonine aspartase
	g6472	Indoleamine-dioxygenase family protein	g8060	Protein OPI10
	g6467	Hypothetical protein	g8097	Transcriptional regulatory protein
	g6504	Endonuclease exonuclease phosphatase	g8101	Type I-C CRISPR-associated protein Cas8c Csd1
	g6494	Hypothetical protein	g8167	Hypothetical protein
	g6510	Delta fatty acid desaturase	g8162	RNP domain-containing protein
	g6512	Protein urg3	g8180	Mitogen-activated protein kinase
	g6511	Uracil phosphoribosyltransferase	g8210	Hypothetical protein
	g6513	GTP cyclohydrolase	g8214	Transcriptional coactivator HFI1 ADA1
	g6532	DNA mismatch repair protein msh3	g8217	Hypothetical protein
	g6514	Thioesterase superfamily protein	g8218	Hypothetical protein
	g6557	Adenosylmethionine-8-amino-7-oxononanoate aminotransferase	g8191	Hypothetical protein
	g6558	Biotin synthetase	g8202	NF-kappa-B inhibitor epsilon
	g6559	Aminotransferase class I and II	g8276	RTA1 domain protein
	g6551	Integral membrane protein	g8268	Indoleamine-dioxygenase
	g6561	S-glutathione dehydrogenase	g8237	Rho-GTPase-activating protein 6
	g6579	L-ornithine n5-oxygenase	g8236	Hypothetical protein
	g6588	Major facilitator superfamily transporter	g8290	Aquaglyceroporin like other eukaryote
	g6578	Non-ribosomal peptide synthetase	g8292	Extracellular cell wall glucanase Crf1
	g6618	Endonuclease exonuclease phosphatase	g8324	Secretion-related small GTPase
	g6606	P-loop containing nucleoside triphosphate hydrolase	g8331	No significant similarity
	g6613	Multidrug resistance protein 1	g8301	PQ loop repeat protein
	g6642	Mitochondrial folate carrier protein	g8384	Transcription fungi
	g6661	Hypothetical protein	g8387	ABC-2 type transporter
	g6671	Transcriptional regulator	g8364	Superoxide dismutase
	g6698	NADPH oxidase	g8351	Choline dehydrogenase
	g6735	P-loop containing nucleoside triphosphate hydrolase	g8350	High affinity methionine permease
	g6734	P-loop containing nucleoside triphosphate hydrolase
	g6733	P-loop containing nucleoside triphosphate hydrolase
	g6762	DNA replication complex gins protein sld5
	g6765	Dihydroxy-acid dehydratase
	g6780	Zinc finger domain-containing protein
	g6789	Carboxypeptidase S
	g6778	Zinc finger protein
	g6813	Alkaline phosphatase
	g6801	Hypothetical protein
	g6853	D-arabinono-lactone oxidase
	g6833	Pectin lyase
	g6854	Ferric reductase like transmembrane component
	g6905	Aldehyde dehydrogenase
	g6917	C2H2 finger domain-containing protein
	g6924	Peroxisomal biogenesis factor 11
	g6929	Cytoplasmic tRNA 2-thiolation protein 1
	g6952	Cytochrome p450 family protein
	g6948	Glycosyltransferase family 90 protein
	g6943	Allantoinase
	g6944	ATP-binding-cassette protein
	g7019	2-nitropropane dioxygenase
	g7054	tRNA rRNA partial
	g7037	Choline transporter hnm1
	g7081	Hydroxymethylpyrimidine phosphomethylpyrimidine kinase 2
	g7060	Heterokaryon incompatibility protein
	g7067	Ybak ebsc protein
	g7089	Rwd domain-containing protein
	g7137	Heterokaryon incompatibility protein
	g7130	Cytosine-purine permease
	g7172	p-450:NADPH-p450 reductase
	g7171	No significant similarity
	g7219	P-loop nucleoside triphosphate hydrolase
	g7213	Peptidyl-prolyl cis-trans isomerase pin4
	g7241	Glycerophosphoryl diester phosphodiesterase
	g7245	Purine permease
	g7275	Gag protein
	g7269	GMP synthase (glutamine-hydrolysing)
	g7270	Exopolyphosphatase
	g7316	Tryptophanyl-tRNA synthetase
	g7288	C-5 sterol desaturase
	g7314	Xaa-pro aminopeptidase p
	g7290	Ribonuclease mrp protein subunit-like protein
	g7346	Methyltransferase type 11
	g7380	Apc amino acid permease
	g7400	Pre-mRNA splicing factor clf1
	g7388	Transcription factor SteA
	g7428	Mus7 mms22 family protein
	g7467	Trehalose-6-phosphate hydrolase
	g7440	Glutamyl-tRNA amidotransferase subunit a
	g7443	Hypothetical protein
	g7492	Histidinol-phosphate aminotransferase
	g7478	G-patch domain-containing protein
	g7498	Zinc-binding dehydrogenase
	g7516	Homogentisate-dioxygenase
	g7543	Abc multidrug transporter
	g7539	Acyl-synthetase
	g7538	AMP-binding enzyme
	g7553	Endo-β-xylanase
	g7608	Mannosyl-oligosaccharide glucosidase
	g7627	α β hydrolase
	g7623	Gag protein
	g7665	Hypothetical protein
	g7666	Bnr asp-box repeat domain protein
	g7716	Hypothetical protein
	g7735	Casein kinase I
	g7769	Copper homeostasis protein cutc
	g7761	Methionyl-tRNA synthetase
	g7752	Thiol-specific monooxygenase
	g7783	Selenoprotein domain protein
	g7814	Chalcone-flavanone isomerase
	g7793	Protein
	g7792	Eka-like protein
	g7852	Ab hydrolase superfamily protein
	g7939	Sulfate transporter
	g7953	tRNA-dihydrouridine synthase 4
	g7930	Heat shock protein mitochondrial
	g7991	Major facilitator superfamily transporter
	g8032	Cysteine synthase 2
	g8022	Bem46 family protein
	g8036	Salicylaldehyde dehydrogenase
	g8013	Ring assembly protein 3
	g8078	Aminotransferase protein
	g8099	Serine threonine-protein kinase chk2
	g8136	Hypothetical protein
	g8122	Phosphoglycerate-bisphosphoglycerate-independent
	g8132	No significant similarity
	g8171	Uroporphyrinogen-III synthase
	g8158	Fatty acid desaturase
	g8193	Cytochrome c oxidase assembly protein cox11
	g8207	Glucoamylase
	g8182	Family pyridoxal phosphate enzyme
	g8252	Protein dml1
	g8263	Fungal specific transcription factor domain-containing protein
	g8325	Tol protein
	g8359	Chloroperoxidase-like protein
	g8366	Peroxisomal dehydratase
	g8389	Cytidine deoxycytidylate deaminase family protein
	g8388	Upf0665 family protein c protein
	g8352	Gmc oxidoreductase
