# Supplementary material for: Pheromone expression reveals putative mechanism of unisexuality in a saprobic ascomycete fungus
Source: PLoS One. 2018 Mar 5;13(3):e0192517. doi: 10.1371/journal.pone.0192517 (PMC5837088; doi:10.1371/journal.pone.0192517)
Supplement: S9 Table — (XLSX) [file pone.0192517.s009.xlsx]

## Sheet: Sheet1
	Table S9: FET enriched GO terms associated with the genes up-regulated in vegetative and sporulating cultures of H. moniliformis
	Vegetative culture					Sporulating culture
	GO ID	GO Term	Category a	p-value b		GO ID	GO Term	Category a	p-value b
	GO:0006412	Translation	BP	1.1e-14		GO:0007154	Cell communication	BP	8.6e-09
	GO:0042254	Ribosome biogenesis	BP	2.2e-13		GO:0007165	Signal transduction	BP	1.2e-08
	GO:0022613	Ribonucleoprotein complex biogenesis	BP	7.6e-12		GO:0044700	Single organism signaling	BP	1.2e-08
	GO:0006364	rRNA processing	BP	5.5e-09		GO:0023052	Signaling	BP	1.2e-08
	GO:0042273	Ribosomal large subunit biogenesis	BP	1.3e-08		GO:0005975	Carbohydrate metabolic process	BP	4.7e-08
	GO:0034470	ncRNA processing	BP	3.2e-08		GO:0044723	Single-organism carbohydrate metabolic process	BP	6.8e-07
	GO:0016072	rRNA metabolic process	BP	5.3e-08		GO:0016051	Carbohydrate biosynthetic process	BP	4e-06
	GO:0010467	Gene expression	BP	1.9e-07		GO:0051716	Cellular response to stimulus	BP	2.9e-05
	GO:0006396	RNA processing	BP	5.1e-06		GO:0050896	Response to stimulus	BP	3.1e-05
	GO:0044085	Cellular component biogenesis	BP	2.6e-05		GO:0044262	Cellular carbohydrate metabolic process	BP	4e-05
	GO:0002181	Cytoplasmic translation	BP	2.9e-05		GO:0005996	Monosaccharide metabolic process	BP	8.3e-05
	GO:0034660	ncRNA metabolic process	BP	3.9e-05		GO:0019318	Hexose metabolic process	BP	0.00021
	GO:0042274	Ribosomal small subunit biogenesis	BP	7.2e-05		GO:0010646	Regulation of cell communication	BP	0.00049
	GO:0000466	Maturation of 5.8s rRNA from tricistronic rRNA transcript (SSU-rRNA, 5.8s rRNA, LSU-rRNA)	BP	0.00011		GO:0034637	Cellular carbohydrate biosynthetic process	BP	0.00057
	GO:0000395	mRNA 5'-splice site recognition	BP	0.00017		GO:0006094	Gluconeogenesis	BP	0.00059
	GO:0000460	Maturation of 5.8s rRNA	BP	0.00019		GO:0070589	Cellular component macromolecule biosynthetic process	BP	0.00059
	GO:0030490	Maturation of SSU-rRNA	BP	0.00024		GO:0044038	Cell wall macromolecule biosynthetic process	BP	0.00059
	GO:0007005	Mitochondrion organization	BP	0.00028		GO:0006006	Glucose metabolic process	BP	0.00059
	GO:0000470	Maturation of LSU-rRNA	BP	0.00042		GO:0030258	Lipid modification	BP	0.00079
	GO:0006376	mRNA splice site selection	BP	0.00051		GO:0034502	Protein localization to chromosome	BP	0.00088
	GO:0000272	Polysaccharide catabolic process	BP	0.00054		GO:0048583	Regulation of response to stimulus	BP	0.00088
	GO:0000463	Maturation of LSU-rRNA from tricistronic rRNA transcript (SSU-rRNA, 5.8s rRNA, LSU-rRNA)	BP	0.00061		GO:0044264	Cellular polysaccharide metabolic process	BP	0.00098
	GO:0042255	Ribosome assembly	BP	0.00095		GO:0035556	Intracellular signal transduction	BP	0.0012
	GO:0090501	RNA phosphodiester bond hydrolysis	BP	0.00097		GO:0046364	Monosaccharide biosynthetic process	BP	0.0013
	GO:0000027	Ribosomal large subunit assembly	BP	0.0012		GO:0019319	Hexose biosynthetic process	BP	0.0013
	GO:0000469	Cleavage involved in rRNA processing	BP	0.0017		GO:0010876	Lipid localization	BP	0.0015
	GO:0009058	Biosynthetic process	BP	0.002		GO:0009312	Oligosaccharide biosynthetic process	BP	0.0016
	GO:0000462	Maturation of SSU-rRNA from tricistronic rRNA transcript (SSU-rRNA, 5.8s rRNA, LSU-rRNA)	BP	0.0022		GO:0005992	Trehalose biosynthetic process	BP	0.0016
	GO:0030150	Protein import into mitochondrial matrix	BP	0.0027		GO:0046351	Disaccharide biosynthetic process	BP	0.0016
	GO:0006626	Protein targeting to mitochondrion	BP	0.0032		GO:0000160	Phosphorelay signal transduction system	BP	0.0016
	GO:0044249	Cellular biosynthetic process	BP	0.0039		GO:0070592	Cell wall polysaccharide biosynthetic process	BP	0.0016
	GO:1901576	Organic substance biosynthetic process	BP	0.0043		GO:0000070	Mitotic sister chromatid segregation	BP	0.0018
	GO:0044743	Intracellular protein transmembrane import	BP	0.0055		GO:0065007	Biological regulation	BP	0.0018
	GO:0070585	Protein localization to mitochondrion	BP	0.0055		GO:0044724	Single-organism carbohydrate catabolic process	BP	0.002
	GO:0072655	Establishment of protein localization to mitochondrion	BP	0.0055		GO:0050789	Regulation of biological process	BP	0.0023
	GO:0032543	Mitochondrial translation	BP	0.0056		GO:0032955	Regulation of barrier septum assembly	BP	0.0024
	GO:0006839	Mitochondrial transport	BP	0.0059		GO:0000819	Sister chromatid segregation	BP	0.0025
	GO:0009059	Macromolecule biosynthetic process	BP	0.0067		GO:0023051	Regulation of signaling	BP	0.0025
	GO:0043581	Mycelium development	BP	0.0071		GO:0009966	Regulation of signal transduction	BP	0.0025
	GO:0009110	Vitamin biosynthetic process	BP	0.0073		GO:0046578	Regulation of ras protein signal transduction	BP	0.0026
	GO:0042364	Water-soluble vitamin biosynthetic process	BP	0.0073		GO:0051056	Regulation of small GTPase mediated signal transduction	BP	0.0026
	GO:0042726	Flavin-containing compound metabolic process	BP	0.0076		GO:0000003	Reproduction	BP	0.003
	GO:0070914	UV-damage excision repair	BP	0.0076		GO:0045132	Meiotic chromosome segregation	BP	0.0031
	GO:0007275	Multicellular organismal development	BP	0.0083		GO:0007265	Ras protein signal transduction	BP	0.0035
	GO:0000245	Spliceosomal complex assembly	BP	0.0088		GO:0043547	Positive regulation of GTPase activity	BP	0.0035
	GO:0065002	Intracellular protein transmembrane transport	BP	0.0089		GO:0006091	Generation of precursor metabolites and energy	BP	0.0038
	GO:0006407	rRNA export from nucleus	BP	0.01		GO:0006869	Lipid transport	BP	0.0043
	GO:0051029	rRNA transport	BP	0.01		GO:1901891	Regulation of cell septum assembly	BP	0.0043
	GO:0044707	Single-multicellular organism process	BP	0.011		GO:0033692	Cellular polysaccharide biosynthetic process	BP	0.0043
	GO:0032501	Multicellular organismal process	BP	0.011		GO:0009894	Regulation of catabolic process	BP	0.0045
	GO:0045493	Xylan catabolic process	BP	0.011		GO:0050794	Regulation of cellular process	BP	0.0046
	GO:0045491	Xylan metabolic process	BP	0.011		GO:0005984	Disaccharide metabolic process	BP	0.0047
	GO:0045490	Pectin catabolic process	BP	0.011		GO:0009062	Fatty acid catabolic process	BP	0.0047
	GO:0045488	Pectin metabolic process	BP	0.011		GO:0042546	Cell wall biogenesis	BP	0.0056
	GO:0015781	Pyrimidine nucleotide-sugar transport	BP	0.011		GO:0007264	Small GTPase mediated signal transduction	BP	0.006
	GO:0008216	Spermidine metabolic process	BP	0.011		GO:0072329	Monocarboxylic acid catabolic process	BP	0.0065
	GO:0010410	Hemicellulose metabolic process	BP	0.011		GO:0031329	Regulation of cellular catabolic process	BP	0.0067
	GO:0010393	Galacturonan metabolic process	BP	0.011		GO:0032787	Monocarboxylic acid metabolic process	BP	0.0067
	GO:0034645	Cellular macromolecule biosynthetic process	BP	0.011		GO:0019320	Hexose catabolic process	BP	0.0067
	GO:1901264	Carbohydrate derivative transport	BP	0.013		GO:0007076	Mitotic chromosome condensation	BP	0.0068
	GO:0006767	Water-soluble vitamin metabolic process	BP	0.013		GO:1900180	Regulation of protein localization to nucleus	BP	0.0068
	GO:0006766	Vitamin metabolic process	BP	0.013		GO:0051278	Fungal-type cell wall polysaccharide biosynthetic process	BP	0.0068
	GO:0000447	Endonucleolytic cleavage in its1 to separate SSU-rRNA from 5.8s rRNA and LSU-rRNA from tricistronic rRNA transcript (SSU-rRNA, 5.8s rRNA, LSU-rRNA)	BP	0.013		GO:0000271	Polysaccharide biosynthetic process	BP	0.0071
	GO:0015711	Organic anion transport	BP	0.013		GO:0032954	Regulation of cytokinetic process	BP	0.0071
	GO:0022618	Ribonucleoprotein complex assembly	BP	0.014		GO:0007059	Chromosome segregation	BP	0.0079
	GO:0044711	Single-organism biosynthetic process	BP	0.015		GO:0035269	Protein O-linked mannosylation	BP	0.0081
	GO:0032259	Methylation	BP	0.016		GO:0035268	Protein mannosylation	BP	0.0081
	GO:0000105	Histidine biosynthetic process	BP	0.017		GO:0043954	Cellular component maintenance	BP	0.0081
	GO:0006547	Histidine metabolic process	BP	0.017		GO:0006097	Glyoxylate cycle	BP	0.0081
	GO:0052803	Imidazole-containing compound metabolic process	BP	0.017		GO:0046487	Glyoxylate metabolic process	BP	0.0081
	GO:0000479	Endonucleolytic cleavage of tricistronic rRNA transcript (SSU-rRNA, 5.8s rRNA, LSU-rRNA)	BP	0.017		GO:0043649	Dicarboxylic acid catabolic process	BP	0.0081
	GO:0000478	Endonucleolytic cleavage involved in rRNA processing	BP	0.017		GO:0043087	Regulation of GTPase activity	BP	0.0094
	GO:0009451	RNA modification	BP	0.018		GO:0033124	Regulation of GTP catabolic process	BP	0.0094
	GO:0071806	Protein transmembrane transport	BP	0.019		GO:0051321	Meiotic cell cycle	BP	0.0094
	GO:0000054	Ribosomal subunit export from nucleus	BP	0.02		GO:0032465	Regulation of cytokinesis	BP	0.01
	GO:0033753	Establishment of ribosome localization	BP	0.02		GO:0046365	Monosaccharide catabolic process	BP	0.01
	GO:0033750	Ribosome localization	BP	0.02		GO:0030811	Regulation of nucleotide catabolic process	BP	0.01
	GO:0044283	Small molecule biosynthetic process	BP	0.02		GO:0009261	Ribonucleotide catabolic process	BP	0.01
	GO:0071826	Ribonucleoprotein complex subunit organization	BP	0.023		GO:0009118	Regulation of nucleoside metabolic process	BP	0.01
	GO:0006771	Riboflavin metabolic process	BP	0.025		GO:0033121	Regulation of purine nucleotide catabolic process	BP	0.01
	GO:0042727	Flavin-containing compound biosynthetic process	BP	0.025		GO:0005977	Glycogen metabolic process	BP	0.011
	GO:0009231	Riboflavin biosynthetic process	BP	0.025		GO:0006112	Energy reserve metabolic process	BP	0.011
	GO:0015780	Nucleotide-sugar transport	BP	0.025		GO:0051315	Attachment of spindle microtubules to kinetochore involved in mitotic sister chromatid segregation	BP	0.011
	GO:0006272	Leading strand elongation	BP	0.025		GO:0006793	Phosphorus metabolic process	BP	0.011
	GO:0045292	mRNA cis splicing, via spliceosome	BP	0.026		GO:0007126	Meiosis	BP	0.011
	GO:0071428	rRNA-containing ribonucleoprotein complex export from nucleus	BP	0.028		GO:0009272	Fungal-type cell wall biogenesis	BP	0.011
	GO:0006862	Nucleotide transport	BP	0.031		GO:0000917	Barrier septum assembly	BP	0.011
	GO:0031163	Metallo-sulfur cluster assembly	BP	0.031		GO:0019220	Regulation of phosphate metabolic process	BP	0.011
	GO:0016226	Iron-sulfur cluster assembly	BP	0.031		GO:0051174	Regulation of phosphorus metabolic process	BP	0.011
	GO:0071704	Organic substance metabolic process	BP	0.032		GO:0055114	Oxidation-reduction process	BP	0.012
	GO:0008033	tRNA processing	BP	0.032		GO:0036213	Contractile ring contraction	BP	0.012
	GO:0090502	RNA phosphodiester bond hydrolysis, endonucleolytic	BP	0.033		GO:0009311	Oligosaccharide metabolic process	BP	0.012
	GO:0019538	Protein metabolic process	BP	0.034		GO:0000916	Actomyosin contractile ring contraction	BP	0.012
	GO:0009112	Nucleobase metabolic process	BP	0.035		GO:0031028	Septation initiation signaling cascade	BP	0.012
	GO:0005976	Polysaccharide metabolic process	BP	0.036		GO:0031991	Regulation of actomyosin contractile ring contraction	BP	0.012
	GO:0006595	Polyamine metabolic process	BP	0.037		GO:0070192	Chromosome organization involved in meiosis	BP	0.012
	GO:0090151	Establishment of protein localization to mitochondrial membrane	BP	0.037		GO:0009207	Purine ribonucleoside triphosphate catabolic process	BP	0.012
	GO:0046417	Chorismate metabolic process	BP	0.037		GO:0009203	Ribonucleoside triphosphate catabolic process	BP	0.012
	GO:0070475	rRNA base methylation	BP	0.037		GO:0006184	GTP catabolic process	BP	0.012
	GO:0071426	Ribonucleoprotein complex export from nucleus	BP	0.038		GO:0007243	Intracellular protein kinase cascade	BP	0.013
	GO:0071166	Ribonucleoprotein complex localization	BP	0.038		GO:0051336	Regulation of hydrolase activity	BP	0.015
	GO:0043170	Macromolecule metabolic process	BP	0.04		GO:0051302	Regulation of cell division	BP	0.015
	GO:0015849	Organic acid transport	BP	0.041		GO:0051179	Localization	BP	0.015
	GO:0046942	Carboxylic acid transport	BP	0.041		GO:0048610	Cellular process involved in reproduction	BP	0.015
	GO:0006144	Purine nucleobase metabolic process	BP	0.046		GO:1901069	Guanosine-containing compound catabolic process	BP	0.016
	GO:0042797	tRNA transcription from RNA polymerase III promoter	BP	0.048		GO:0009146	Purine nucleoside triphosphate catabolic process	BP	0.016
	GO:0009304	tRNA transcription	BP	0.048		GO:0006796	Phosphate-containing compound metabolic process	BP	0.016
	GO:0045727	Positive regulation of translation	BP	0.049		GO:0090529	Cell septum assembly	BP	0.017
	GO:0042819	Vitamin B6 biosynthetic process	BP	0.05		GO:0006099	Tricarboxylic acid cycle	BP	0.017
	GO:0042816	Vitamin B6 metabolic process	BP	0.05		GO:0006007	Glucose catabolic process	BP	0.017
	GO:2000765	Regulation of cytoplasmic translation	BP	0.05		GO:0044036	Cell wall macromolecule metabolic process	BP	0.017
	GO:0008615	Pyridoxine biosynthetic process	BP	0.05		GO:0007129	Synapsis	BP	0.017
	GO:0008614	Pyridoxine metabolic process	BP	0.05		GO:0005991	Trehalose metabolic process	BP	0.017
	GO:0008612	Peptidyl-lysine modification to hypusine	BP	0.05		GO:0051304	Chromosome separation	BP	0.017
	GO:0015786	UDP-glucose transport	BP	0.05		GO:0071966	Fungal-type cell wall polysaccharide metabolic process	BP	0.017
	GO:0006388	tRNA splicing, via endonucleolytic cleavage and ligation	BP	0.05		GO:0007096	Regulation of exit from mitosis	BP	0.018
	GO:0045039	Protein import into mitochondrial inner membrane	BP	0.05		GO:0032880	Regulation of protein localization	BP	0.018
	GO:0044376	RNA polymerase II complex localization to nucleus	BP	0.05		GO:0044699	Single-organism process	BP	0.019
	GO:0046519	Sphingoid metabolic process	BP	0.05		GO:0046039	GTP metabolic process	BP	0.02
	GO:0046516	Hypusine metabolic process	BP	0.05		GO:0009154	Purine ribonucleotide catabolic process	BP	0.02
	GO:0008295	Spermidine biosynthetic process	BP	0.05		GO:0009143	Nucleoside triphosphate catabolic process	BP	0.02
	GO:0034476	U5 snRNA 3'-end processing	BP	0.05		GO:0044242	Cellular lipid catabolic process	BP	0.02
	GO:0034473	U1 snRNA 3'-end processing	BP	0.05		GO:0042454	Ribonucleoside catabolic process	BP	0.021
	GO:0070476	rRNA (guanine-n7)-methylation	BP	0.05		GO:0006195	Purine nucleotide catabolic process	BP	0.021
	GO:0051182	Coenzyme transport	BP	0.05		GO:0016310	Phosphorylation	BP	0.021
	GO:0051181	Cofactor transport	BP	0.05		GO:0009166	Nucleotide catabolic process	BP	0.021
	GO:0005840	Ribosome	CC	7.4e-40		GO:0030001	Metal ion transport	BP	0.021
	GO:0030529	Ribonucleoprotein complex	CC	6.4e-36		GO:0006914	Autophagy	BP	0.024
	GO:0044391	Ribosomal subunit	CC	8.3e-14		GO:0006073	Cellular glucan metabolic process	BP	0.024
	GO:0043232	Intracellular non-membrane-bounded organelle	CC	4.6e-13		GO:0044042	Glucan metabolic process	BP	0.024
	GO:0043228	Non-membrane-bounded organelle	CC	4.6e-13		GO:0006152	Purine nucleoside catabolic process	BP	0.024
	GO:0005730	Nucleolus	CC	4.3e-10		GO:0046130	Purine ribonucleoside catabolic process	BP	0.024
	GO:0015934	Large ribosomal subunit	CC	2.3e-08		GO:1900542	Regulation of purine nucleotide metabolic process	BP	0.025
	GO:0005761	Mitochondrial ribosome	CC	6.2e-07		GO:0009164	Nucleoside catabolic process	BP	0.025
	GO:0000313	Organellar ribosome	CC	6.2e-07		GO:0006140	Regulation of nucleotide metabolic process	BP	0.025
	GO:0032991	Macromolecular complex	CC	6.8e-07		GO:1901658	Glycosyl compound catabolic process	BP	0.025
	GO:0015935	Small ribosomal subunit	CC	1.2e-06		GO:1901292	Nucleoside phosphate catabolic process	BP	0.026
	GO:0022626	Cytosolic ribosome	CC	1.5e-06		GO:0008643	Carbohydrate transport	BP	0.027
	GO:0005576	Extracellular region	CC	2.5e-06		GO:0019954	Asexual reproduction	BP	0.027
	GO:0030687	Preribosome, large subunit precursor	CC	2.8e-06		GO:0010647	Positive regulation of cell communication	BP	0.027
	GO:0005739	Mitochondrion	CC	7.8e-06		GO:0010458	Exit from mitosis	BP	0.027
	GO:0031974	Membrane-enclosed lumen	CC	8.3e-06		GO:0010032	Meiotic chromosome condensation	BP	0.027
	GO:0070013	Intracellular organelle lumen	CC	1.4e-05		GO:0070058	tRNA gene clustering	BP	0.027
	GO:0043233	Organelle lumen	CC	1.4e-05		GO:0006635	Fatty acid β-oxidation	BP	0.027
	GO:0044429	Mitochondrial part	CC	2.2e-05		GO:0045332	Phospholipid translocation	BP	0.027
	GO:0030684	Preribosome	CC	2.2e-05		GO:0031134	Sister chromatid biorientation	BP	0.027
	GO:0044444	Cytoplasmic part	CC	4.2e-05		GO:0007080	Mitotic metaphase plate congression	BP	0.027
	GO:0005759	Mitochondrial matrix	CC	9.8e-05		GO:0007050	Cell cycle arrest	BP	0.027
	GO:0022627	Cytosolic small ribosomal subunit	CC	0.00012		GO:0043067	Regulation of programmed cell death	BP	0.027
	GO:0043229	Intracellular organelle	CC	0.00014		GO:0015850	Organic hydroxy compound transport	BP	0.027
	GO:0043226	Organelle	CC	0.00014		GO:0006493	Protein O-linked glycosylation	BP	0.027
	GO:0022625	Cytosolic large ribosomal subunit	CC	0.00017		GO:0010941	Regulation of cell death	BP	0.027
	GO:0019028	Viral capsid	CC	0.00037		GO:0034440	Lipid oxidation	BP	0.027
	GO:0019013	Viral nucleocapsid	CC	0.00054		GO:0051310	Metaphase plate congression	BP	0.027
	GO:0005685	U1 snRNP	CC	0.00063		GO:0051307	Meiotic chromosome separation	BP	0.027
	GO:0005740	Mitochondrial envelope	CC	0.00083		GO:0051303	Establishment of chromosome localization	BP	0.027
	GO:0019012	Virion	CC	0.0011		GO:0034204	Lipid translocation	BP	0.027
	GO:0044423	Virion part	CC	0.0011		GO:0032012	Regulation of ARF protein signal transduction	BP	0.027
	GO:0005737	Cytoplasm	CC	0.0012		GO:0032011	ARF protein signal transduction	BP	0.027
	GO:0031390	CTP18 RFC-like complex	CC	0.0025		GO:0019395	Fatty acid oxidation	BP	0.027
	GO:0031389	RAD17 RFC-like complex	CC	0.0025		GO:0042981	Regulation of apoptotic process	BP	0.027
	GO:0005762	Mitochondrial large ribosomal subunit	CC	0.0026		GO:0006323	DNA packaging	BP	0.028
	GO:0000315	Organellar large ribosomal subunit	CC	0.0026		GO:0051345	Positive regulation of hydrolase activity	BP	0.028
	GO:0031981	Nuclear lumen	CC	0.0034		GO:0023056	Positive regulation of signaling	BP	0.03
	GO:0071010	Prespliceosome	CC	0.0055		GO:0009967	Positive regulation of signal transduction	BP	0.03
	GO:0071004	U2-type prespliceosome	CC	0.0055		GO:0016311	Dephosphorylation	BP	0.031
	GO:0031966	Mitochondrial membrane	CC	0.0082		GO:0034504	Protein localization to nucleus	BP	0.033
	GO:0031391	ELG1 RFC-like complex	CC	0.01		GO:0048584	Positive regulation of response to stimulus	BP	0.033
	GO:0005763	Mitochondrial small ribosomal subunit	CC	0.01		GO:0008608	Attachment of spindle microtubules to kinetochore	BP	0.033
	GO:0005744	Mitochondrial inner membrane presequence translocase complex	CC	0.01		GO:0030261	Chromosome condensation	BP	0.033
	GO:0005736	DNA-directed RNA polymerase I complex	CC	0.01		GO:0006096	Glycolysis	BP	0.033
	GO:0005663	DNA replication factor C complex	CC	0.01		GO:0042493	Response to drug	BP	0.034
	GO:0000314	Organellar small ribosomal subunit	CC	0.01		GO:0050000	Chromosome localization	BP	0.034
	GO:0044424	Intracellular part	CC	0.01		GO:0046777	Protein autophosphorylation	BP	0.034
	GO:0005686	U2 snRNP	CC	0.011		GO:0044247	Cellular polysaccharide catabolic process	BP	0.034
	GO:0001405	Presequence translocase-associated import motor	CC	0.011		GO:0032989	Cellular component morphogenesis	BP	0.036
	GO:0044445	Cytosolic part	CC	0.013		GO:1901068	Guanosine-containing compound metabolic process	BP	0.037
	GO:0005622	Intracellular	CC	0.014		GO:0019953	Sexual reproduction	BP	0.037
	GO:0044455	Mitochondrial membrane part	CC	0.016		GO:0015980	Energy derivation by oxidation of organic compounds	BP	0.037
	GO:0044452	Nucleolar part	CC	0.02		GO:0006470	Protein dephosphorylation	BP	0.037
	GO:0005666	DNA-directed RNA polymerase III complex	CC	0.025		GO:0007067	Mitosis	BP	0.037
	GO:0005732	Small nucleolar ribonucleoprotein complex	CC	0.031		GO:0046434	Organophosphate catabolic process	BP	0.037
	GO:0019866	Organelle inner membrane	CC	0.031		GO:0044744	Protein targeting to nucleus	BP	0.038
	GO:0005657	Replication fork	CC	0.031		GO:0009267	Cellular response to starvation	BP	0.04
	GO:0043596	Nuclear replication fork	CC	0.031		GO:0048285	Organelle fission	BP	0.04
	GO:0005743	Mitochondrial inner membrane	CC	0.035		GO:0060147	Regulation of posttranscriptional gene silencing	BP	0.04
	GO:0042719	Mitochondrial intermembrane space protein transporter complex	CC	0.05		GO:0042760	Very long-chain fatty acid catabolic process	BP	0.04
	GO:0030688	Preribosome, small subunit precursor	CC	0.05		GO:0042758	Long-chain fatty acid catabolic process	BP	0.04
	GO:0034424	VPS55/VPS68 complex	CC	0.05		GO:0032953	Regulation of (1->3)-β-d-glucan biosynthetic process	BP	0.04
	GO:0072588	Box H/ACA RNP complex	CC	0.05		GO:0032952	Regulation of (1->3)-β-d-glucan metabolic process	BP	0.04
	GO:0031429	Box H/ACA snoRNP complex	CC	0.05		GO:0048026	Positive regulation of mRNA splicing, via spliceosome	BP	0.04
	GO:0003735	Structural constituent of ribosome	MF	1.2e-36		GO:0016441	Posttranscriptional gene silencing	BP	0.04
	GO:0005198	Structural molecule activity	MF	2.4e-24		GO:0015918	Sterol transport	BP	0.04
	GO:0019843	rRNA binding	MF	2.1e-05		GO:0015910	Peroxisomal long-chain fatty acid import	BP	0.04
	GO:0008514	Organic anion transmembrane transporter activity	MF	0.0017		GO:0015909	Long-chain fatty acid transport	BP	0.04
	GO:0003723	RNA binding	MF	0.0024		GO:0015908	Fatty acid transport	BP	0.04
	GO:0016705	Oxidoreductase activity, acting on paired donors, with incorporation or reduction of molecular oxygen	MF	0.0025		GO:0006538	Glutamate catabolic process	BP	0.04
	GO:0034062	RNA polymerase activity	MF	0.0026		GO:0006532	Aspartate biosynthetic process	BP	0.04
	GO:0043021	Ribonucleoprotein complex binding	MF	0.0032		GO:0043068	Positive regulation of programmed cell death	BP	0.04
	GO:0003899	DNA-directed RNA polymerase activity	MF	0.0056		GO:0043065	Positive regulation of apoptotic process	BP	0.04
	GO:0016765	Transferase activity, transferring alkyl or aryl (other than methyl) groups	MF	0.0058		GO:0010981	Regulation of cell wall macromolecule metabolic process	BP	0.04
	GO:0043022	Ribosome binding	MF	0.0076		GO:0010942	Positive regulation of cell death	BP	0.04
	GO:0001871	Pattern binding	MF	0.01		GO:0005980	Glycogen catabolic process	BP	0.04
	GO:0030247	Polysaccharide binding	MF	0.01		GO:0070827	Chromatin maintenance	BP	0.04
	GO:0001054	RNA polymerase I activity	MF	0.01		GO:0042307	Positive regulation of protein import into nucleus	BP	0.04
	GO:0031176	Endo-1,4-β-xylanase activity	MF	0.011		GO:0006265	DNA topological change	BP	0.04
	GO:0030248	Cellulose binding	MF	0.011		GO:0090334	Regulation of cell wall (1->3)-β-d-glucan biosynthetic process	BP	0.04
	GO:0016837	Carbon-oxygen lyase activity, acting on polysaccharides	MF	0.011		GO:1900182	Positive regulation of protein localization to nucleus	BP	0.04
	GO:0017169	CDP-alcohol phosphatidyltransferase activity	MF	0.011		GO:0042149	Cellular response to glucose starvation	BP	0.04
	GO:0016741	Transferase activity, transferring one-carbon groups	MF	0.012		GO:0034517	Ribophagy	BP	0.04
	GO:0016763	Transferase activity, transferring pentosyl groups	MF	0.013		GO:0006083	Acetate metabolic process	BP	0.04
	GO:0015215	Nucleotide transmembrane transporter activity	MF	0.017		GO:1900050	Negative regulation of histone exchange	BP	0.04
	GO:0046943	Carboxylic acid transmembrane transporter activity	MF	0.017		GO:1900049	Regulation of histone exchange	BP	0.04
	GO:0005342	Organic acid transmembrane transporter activity	MF	0.017		GO:0006038	Cell wall chitin biosynthetic process	BP	0.04
	GO:0008168	Methyltransferase activity	MF	0.021		GO:0006012	Galactose metabolic process	BP	0.04
	GO:0016829	Lyase activity	MF	0.025		GO:0006011	Udp-glucose metabolic process	BP	0.04
	GO:0008509	Anion transmembrane transporter activity	MF	0.025		GO:0046459	Short-chain fatty acid metabolic process	BP	0.04
	GO:0016679	Oxidoreductase activity, acting on diphenols and related substances as donors	MF	0.031		GO:0034411	Cell wall (1->3)-β-d-glucan biosynthetic process	BP	0.04
	GO:0015605	Organophosphate ester transmembrane transporter activity	MF	0.031		GO:0034410	Cell wall β-glucan biosynthetic process	BP	0.04
	GO:0016780	Phosphotransferase activity, for other substituted phosphate groups	MF	0.031		GO:0034407	Cell wall (1->3)-β-d-glucan metabolic process	BP	0.04
	GO:0051087	Chaperone binding	MF	0.031		GO:0019629	Propionate catabolic process, 2-methylcitrate cycle	BP	0.04
	GO:0015932	Nucleobase-containing compound transmembrane transporter activity	MF	0.032		GO:0019626	Short-chain fatty acid catabolic process	BP	0.04
	GO:0004457	Lactate dehydrogenase activity	MF	0.037		GO:0019543	Propionate catabolic process	BP	0.04
	GO:0008169	C-methyltransferase activity	MF	0.037		GO:0019541	Propionate metabolic process	BP	0.04
	GO:0005338	Nucleotide-sugar transmembrane transporter activity	MF	0.037		GO:0034221	Fungal-type cell wall chitin biosynthetic process	BP	0.04
	GO:0016813	Hydrolase activity, acting on carbon-nitrogen (but not peptide) bonds, in linear amidines	MF	0.037		GO:0006812	Cation transport	BP	0.041
	GO:0016717	Oxidoreductase activity, acting on paired donors, with oxidation of a pair of donors resulting in the reduction of molecular oxygen to two molecules of water	MF	0.037		GO:0007127	Meiosis I	BP	0.042
	GO:0016682	Oxidoreductase activity, acting on diphenols and related substances as donors, oxygen as acceptor	MF	0.048		GO:0048869	Cellular developmental process	BP	0.043
	GO:0016676	Oxidoreductase activity, acting on a heme group of donors, oxygen as acceptor	MF	0.048		GO:0007114	Cell budding	BP	0.044
	GO:0016675	Oxidoreductase activity, acting on a heme group of donors	MF	0.048		GO:0016042	Lipid catabolic process	BP	0.044
	GO:0030515	snoRNA binding	MF	0.048		GO:0010648	Negative regulation of cell communication	BP	0.044
	GO:0004129	Cytochrome-C oxidase activity	MF	0.048		GO:0051301	Cell division	BP	0.046
	GO:0015002	Heme-copper terminal oxidase activity	MF	0.048		GO:0000280	Nuclear division	BP	0.046
	GO:0052716	Hydroquinone:oxygen oxidoreductase activity	MF	0.048		GO:0022603	Regulation of anatomical structure morphogenesis	BP	0.047
	GO:0052656	L-isoleucine transaminase activity	MF	0.05		GO:0044459	Plasma membrane part	CC	0.0016
	GO:0052655	L-valine transaminase activity	MF	0.05		GO:0016459	Myosin complex	CC	0.0016
	GO:0052654	L-leucine transaminase activity	MF	0.05		GO:0042579	Microbody	CC	0.0025
	GO:0004424	Imidazoleglycerol-phosphate dehydratase activity	MF	0.05		GO:0005777	Peroxisome	CC	0.0025
	GO:0030627	Pre-mRNA 5'-splice site binding	MF	0.05		GO:0005886	Plasma membrane	CC	0.0026
	GO:0047490	Pectin lyase activity	MF	0.05		GO:0071944	Cell periphery	CC	0.0046
	GO:0001056	RNA polymerase III activity	MF	0.05		GO:0030427	Site of polarized growth	CC	0.0062
	GO:0008097	5S rRNA binding	MF	0.05		GO:0000159	Protein phosphatase type 2a complex	CC	0.0081
	GO:0016899	Oxidoreductase activity, acting on the CH-OH group of donors, oxygen as acceptor	MF	0.05		GO:0005815	Microtubule organizing center	CC	0.013
	GO:0016823	Hydrolase activity, acting on acid carbon-carbon bonds, in ketonic substances	MF	0.05		GO:0000794	Condensed nuclear chromosome	CC	0.013
	GO:0016822	Hydrolase activity, acting on acid carbon-carbon bonds	MF	0.05		GO:0030428	Cell septum	CC	0.017
	GO:0004845	Uracil phosphoribosyltransferase activity	MF	0.05		GO:0000922	Spindle pole	CC	0.022
	GO:0004746	Riboflavin synthase activity	MF	0.05		GO:0005819	Spindle	CC	0.025
	GO:0070181	SSU rRNA binding	MF	0.05		GO:0000799	Nuclear condensin complex	CC	0.027
						GO:0005933	Cellular bud	CC	0.031
						GO:0000793	Condensed chromosome	CC	0.031
						GO:0005816	Spindle pole body	CC	0.031
						GO:0008287	Protein serine/threonine phosphatase complex	CC	0.034
						GO:0048189	LID2 complex	CC	0.04
						GO:0031226	Intrinsic to plasma membrane	CC	0.04
						GO:0005887	Integral to plasma membrane	CC	0.04
						GO:0008278	Cohesin complex	CC	0.04
						GO:0009514	Glyoxysome	CC	0.04
						GO:0015630	Microtubule cytoskeleton	CC	0.043
						GO:0016301	Kinase activity	MF	0.00058
						GO:0003774	Motor activity	MF	0.00079
						GO:0008194	UDP-glycosyltransferase activity	MF	0.00079
						GO:0016773	Phosphotransferase activity, alcohol group as acceptor	MF	0.00092
						GO:0004672	Protein kinase activity	MF	0.001
						GO:0005085	Guanyl-nucleotide exchange factor activity	MF	0.0016
						GO:0004100	Chitin synthase activity	MF	0.0016
						GO:0016758	Transferase activity, transferring hexosyl groups	MF	0.0019
						GO:0005319	Lipid transporter activity	MF	0.0031
						GO:0043167	Ion binding	MF	0.0032
						GO:0005524	ATP binding	MF	0.0039
						GO:0017016	Ras GTPase binding	MF	0.0043
						GO:0031267	Small GTPase binding	MF	0.0043
						GO:0051020	GTPase binding	MF	0.0043
						GO:0032559	Adenyl ribonucleotide binding	MF	0.0043
						GO:0030695	GTPase regulator activity	MF	0.0044
						GO:0004674	Protein serine/threonine kinase activity	MF	0.0044
						GO:0030554	Adenyl nucleotide binding	MF	0.0047
						GO:0043168	Anion binding	MF	0.0047
						GO:0060089	Molecular transducer activity	MF	0.0062
						GO:0004871	Signal transducer activity	MF	0.0062
						GO:0008536	Ran GTPase binding	MF	0.0071
						GO:0016757	Transferase activity, transferring glycosyl groups	MF	0.0079
						GO:0004535	Poly(A)-specific ribonuclease activity	MF	0.0081
						GO:0002161	Aminoacyl-tRNA editing activity	MF	0.0081
						GO:0004169	Dolichyl-phosphate-mannose-protein mannosyltransferase activity	MF	0.0081
						GO:0004069	L-aspartate:2-oxoglutarate aminotransferase activity	MF	0.0081
						GO:0052742	Phosphatidylinositol kinase activity	MF	0.0081
						GO:0008375	Acetylglucosaminyltransferase activity	MF	0.011
						GO:0019842	Vitamin binding	MF	0.011
						GO:0008408	3'-5' exonuclease activity	MF	0.012
						GO:0048037	Cofactor binding	MF	0.012
						GO:0046873	Metal ion transmembrane transporter activity	MF	0.012
						GO:0004527	Exonuclease activity	MF	0.013
						GO:0060589	Nucleoside-triphosphatase regulator activity	MF	0.014
						GO:0032553	Ribonucleotide binding	MF	0.015
						GO:0003824	Catalytic activity	MF	0.015
						GO:0050662	Coenzyme binding	MF	0.016
						GO:0097367	Carbohydrate derivative binding	MF	0.016
						GO:0005548	Phospholipid transporter activity	MF	0.017
						GO:0016788	Hydrolase activity, acting on ester bonds	MF	0.018
						GO:0003690	Double-stranded DNA binding	MF	0.018
						GO:0032549	Ribonucleoside binding	MF	0.024
						GO:0035639	Purine ribonucleoside triphosphate binding	MF	0.025
						GO:0001883	Purine nucleoside binding	MF	0.025
						GO:0032550	Purine ribonucleoside binding	MF	0.025
						GO:0001882	Nucleoside binding	MF	0.026
						GO:0032555	Purine ribonucleotide binding	MF	0.027
						GO:0005086	ARF guanyl-nucleotide exchange factor activity	MF	0.027
						GO:0004558	α-glucosidase activity	MF	0.027
						GO:0000175	3'-5'-exoribonuclease activity	MF	0.027
						GO:0004012	Phospholipid-translocating ATPase activity	MF	0.027
						GO:1901681	Sulfur compound binding	MF	0.027
						GO:0016868	Intramolecular transferase activity, phosphotransferases	MF	0.027
						GO:0016832	Aldehyde-lyase activity	MF	0.027
						GO:0017076	Purine nucleotide binding	MF	0.029
						GO:0005083	Small GTPase regulator activity	MF	0.03
						GO:0042578	Phosphoric ester hydrolase activity	MF	0.031
						GO:0010181	Fmn binding	MF	0.033
						GO:0035251	UDP-glucosyltransferase activity	MF	0.034
						GO:0016874	Ligase activity	MF	0.035
						GO:0016772	Transferase activity, transferring phosphorus-containing groups	MF	0.035
						GO:0036094	Small molecule binding	MF	0.037
						GO:0016830	Carbon-carbon lyase activity	MF	0.037
						GO:0004451	Isocitrate lyase activity	MF	0.04
						GO:0004430	1-phosphatidylinositol 4-kinase activity	MF	0.04
						GO:0031177	Phosphopantetheine binding	MF	0.04
						GO:0003918	DNA topoisomerase type II (ATP-hydrolyzing) activity	MF	0.04
						GO:0003916	DNA topoisomerase activity	MF	0.04
						GO:0003878	ATP citrate synthase activity	MF	0.04
						GO:0003825	α,α-trehalose-phosphate synthase (UDP-forming) activity	MF	0.04
						GO:0008601	Protein phosphatase type 2a regulator activity	MF	0.04
						GO:0061505	DNA topoisomerase II activity	MF	0.04
						GO:0003680	AT DNA binding	MF	0.04
						GO:0015607	Fatty-acyl-CoA transporter activity	MF	0.04
						GO:0046556	α-n-arabinofuranosidase activity	MF	0.04
						GO:0042132	Fructose 1,6-bisphosphate 1-phosphatase activity	MF	0.04
						GO:0046421	Methylisocitrate lyase activity	MF	0.04
						GO:0015245	Fatty acid transporter activity	MF	0.04
						GO:0005325	Peroxisomal fatty-acyl-coa transporter activity	MF	0.04
						GO:0005324	Long-chain fatty acid transporter activity	MF	0.04
						GO:0033754	Indoleamine 2,3-dioxygenase activity	MF	0.04
						GO:0052736	β-glucanase activity	MF	0.04
						GO:0004518	Nuclease activity	MF	0.043
	a Go categories include Biological Process (BP), Cellular Component (CC) and Molecular Function (MF)
	b Enrichment testing was conducted using a Fisher's exact test to determine GO terms enriched in the list of highly expressed genes compared the entire gene complement
