# Supplementary material for: Pheromone expression reveals putative mechanism of unisexuality in a saprobic ascomycete fungus
Source: PLoS One. 2018 Mar 5;13(3):e0192517. doi: 10.1371/journal.pone.0192517 (PMC5837088; doi:10.1371/journal.pone.0192517)
Supplement: S10 Table — (XLSX) [file pone.0192517.s010.xlsx]

## Sheet: Sheet1
	Table S10: FET enriched GO terms associated with the genes grouped in Cluster A and B of the DE genes of H. omanensis
	Cluster A1				Cluster B1
	GO ID	GO Term	Category a	p-value b	GO ID	GO Term	Category a	p-value b
	GO:0019627	Urea metabolic process	BP	0.0037	GO:0035444	Nickel cation transmembrane transport	BP	0.0096
	GO:0019751	Polyol metabolic process	BP	0.0045	GO:0015675	Nickel cation transport	BP	0.0096
	GO:0071941	Nitrogen cycle metabolic process	BP	0.0045	GO:0018158	Protein oxidation	BP	0.0096
	GO:0006670	Sphingosine metabolic process	BP	0.0094	GO:0018149	Peptide cross-linking	BP	0.0096
	GO:0071417	Cellular response to organonitrogen compound	BP	0.0094	GO:0018057	Peptidyl-lysine oxidation	BP	0.0096
	GO:0090294	Nitrogen catabolite activation of transcription	BP	0.0094	GO:0006470	Protein dephosphorylation	BP	0.013
	GO:0090293	Nitrogen catabolite regulation of transcription	BP	0.0094	GO:0016311	Dephosphorylation	BP	0.025
	GO:0046520	Sphingoid biosynthetic process	BP	0.0094	GO:0071072	Negative regulation of phospholipid biosynthetic process	BP	0.029
	GO:0046512	Sphingosine biosynthetic process	BP	0.0094	GO:0045833	Negative regulation of lipid metabolic process	BP	0.029
	GO:1901717	Positive regulation of gamma-aminobutyric acid catabolic process	BP	0.0094	GO:0051055	Negative regulation of lipid biosynthetic process	BP	0.029
	GO:1901715	Regulation of gamma-aminobutyric acid catabolic process	BP	0.0094	GO:0030437	Ascospore formation	BP	0.031
	GO:1901714	Positive regulation of urea catabolic process	BP	0.0094	GO:0043935	Sexual sporulation resulting in formation of a cellular spore	BP	0.031
	GO:0001080	Nitrogen catabolite activation of transcription from RNA polymerase II promoter	BP	0.0094	GO:0048468	Cell development	BP	0.031
	GO:0001079	Nitrogen catabolite regulation of transcription from RNA polymerase II promoter	BP	0.0094	GO:0034293	Sexual sporulation	BP	0.031
	GO:0034312	Diol biosynthetic process	BP	0.0094	GO:0030435	Sporulation resulting in formation of a cellular spore	BP	0.033
	GO:0034311	Diol metabolic process	BP	0.0094	GO:0043934	Sporulation	BP	0.035
	GO:0031638	Zymogen activation	BP	0.0094	GO:0048646	Anatomical structure formation involved in morphogenesis	BP	0.037
	GO:0034255	Regulation of urea metabolic process	BP	0.0094	GO:0006003	Fructose 2,6-bisphosphate metabolic process	BP	0.038
	GO:0034254	Regulation of urea catabolic process	BP	0.0094	GO:0055114	Oxidation-reduction process	BP	0.043
	GO:0034253	Positive regulation of cellular amide catabolic process	BP	0.0094	GO:0071071	Regulation of phospholipid biosynthetic process	BP	0.047
	GO:0034251	Regulation of cellular amide catabolic process	BP	0.0094	GO:0006000	Fructose metabolic process	BP	0.047
	GO:0034250	Positive regulation of cellular amide metabolic process	BP	0.0094	GO:0071595	Nem1-spo7 phosphatase complex	CC	0.019
	GO:0034248	Regulation of cellular amide metabolic process	BP	0.0094	GO:0003824	Catalytic activity	MF	0.00081
	GO:0045764	Positive regulation of cellular amino acid metabolic process	BP	0.0094	GO:0070001	Aspartic-type peptidase activity	MF	0.0056
	GO:0010243	Response to organonitrogen compound	BP	0.0094	GO:0004190	Aspartic-type endopeptidase activity	MF	0.0056
	GO:0070178	D-serine metabolic process	BP	0.0094	GO:0004556	α-amylase activity	MF	0.0096
	GO:0006863	Purine nucleobase transport	BP	0.019	GO:0052596	Phenethylamine:oxygen oxidoreductase (deaminating) activity	MF	0.0096
	GO:0006808	Regulation of nitrogen utilization	BP	0.019	GO:0052595	Aliphatic-amine oxidase activity	MF	0.0096
	GO:0015851	Nucleobase transport	BP	0.019	GO:0052594	Aminoacetone:oxygen oxidoreductase(deaminating) activity	MF	0.0096
	GO:0071495	Cellular response to endogenous stimulus	BP	0.019	GO:0052593	Tryptamine:oxygen oxidoreductase (deaminating) activity	MF	0.0096
	GO:0046519	Sphingoid metabolic process	BP	0.019	GO:0016160	Amylase activity	MF	0.0096
	GO:0046415	Urate metabolic process	BP	0.019	GO:0015099	Nickel cation transmembrane transporter activity	MF	0.0096
	GO:1901699	Cellular response to nitrogen compound	BP	0.019	GO:0016791	Phosphatase activity	MF	0.014
	GO:1901698	Response to nitrogen compound	BP	0.019	GO:2001070	Starch binding	MF	0.019
	GO:0019628	Urate catabolic process	BP	0.019	GO:0008131	Primary amine oxidase activity	MF	0.019
	GO:0009719	Response to endogenous stimulus	BP	0.019	GO:0004175	Endopeptidase activity	MF	0.021
	GO:0033559	Unsaturated fatty acid metabolic process	BP	0.028	GO:0048038	Quinone binding	MF	0.029
	GO:0009450	Gamma-aminobutyric acid catabolic process	BP	0.028	GO:0003993	Acid phosphatase activity	MF	0.029
	GO:0006636	Unsaturated fatty acid biosynthetic process	BP	0.028	GO:0042578	Phosphoric ester hydrolase activity	MF	0.031
	GO:0006521	Regulation of cellular amino acid metabolic process	BP	0.028	GO:0003873	6-phosphofructo-2-kinase activity	MF	0.038
	GO:0033240	Positive regulation of cellular amine metabolic process	BP	0.028	GO:0004197	Cysteine-type endopeptidase activity	MF	0.038
	GO:0019740	Nitrogen utilization	BP	0.028	GO:0004069	L-aspartate:2-oxoglutarate aminotransferase activity	MF	0.038
	GO:0046416	D-amino acid metabolic process	BP	0.028	GO:0022891	Substrate-specific transmembrane transporter activity	MF	0.046
	GO:0043419	Urea catabolic process	BP	0.028
	GO:0033238	Regulation of cellular amine metabolic process	BP	0.037	Cluster B2
	GO:0009099	Valine biosynthetic process	BP	0.037	GO ID	GO Term	Category a	p-value b
	GO:0046173	Polyol biosynthetic process	BP	0.037	GO:0019419	Sulfate reduction	BP	0.00021
	GO:0055114	Oxidation-reduction process	BP	0.038	GO:0019379	Sulfate assimilation, phosphoadenylyl sulfate reduction by phosphoadenylyl-sulfate reductase (thioredoxin)	BP	0.00021
	GO:0043603	Cellular amide metabolic process	BP	0.044	GO:0000103	Sulfate assimilation	BP	0.00037
	GO:0019284	L-methionine biosynthetic process from s-adenosylmethionine	BP	0.046	GO:0038032	Termination of G-protein coupled receptor signaling pathway	BP	0.0008
	GO:0009448	Gamma-aminobutyric acid metabolic process	BP	0.046	GO:0023021	Termination of signal transduction	BP	0.0008
	GO:0033353	S-adenosylmethionine cycle	BP	0.046	GO:0045744	Negative regulation of G-protein coupled receptor protein signaling pathway	BP	0.0008
	GO:0006573	Valine metabolic process	BP	0.046	GO:1901700	Response to oxygen-containing compound	BP	0.0033
	GO:0006071	Glycerol metabolic process	BP	0.046	GO:0010037	Response to carbon dioxide	BP	0.0035
	GO:0043605	Cellular amide catabolic process	BP	0.046	GO:0015976	Carbon utilization	BP	0.0035
	GO:0019400	Alditol metabolic process	BP	0.046	GO:0006582	Melanin metabolic process	BP	0.0035
	GO:0070001	Aspartic-type peptidase activity	MF	0.00016	GO:0071244	Cellular response to carbon dioxide	BP	0.0035
	GO:0004190	Aspartic-type endopeptidase activity	MF	0.00016	GO:0018958	Phenol-containing compound metabolic process	BP	0.0035
	GO:0008889	Glycerophosphodiester phosphodiesterase activity	MF	0.00051	GO:0008277	Regulation of G-protein coupled receptor protein signaling pathway	BP	0.0061
	GO:0016705	Oxidoreductase activity, acting on paired donors, with incorporation or reduction of molecular oxygen	MF	0.0032	GO:0010035	Response to inorganic substance	BP	0.0067
	GO:0004455	Ketol-acid reductoisomerase activity	MF	0.0094	GO:0023057	Negative regulation of signaling	BP	0.0077
	GO:0016215	Acyl-CoA desaturase activity	MF	0.0094	GO:0009968	Negative regulation of signal transduction	BP	0.0077
	GO:0001135	RNA polymerase II transcription factor recruiting transcription factor activity	MF	0.0094	GO:0055085	Transmembrane transport	BP	0.0095
	GO:0001128	RNA polymerase II transcription CoActivator activity involved in preinitiation complex assembly	MF	0.0094	GO:1901701	Cellular response to oxygen-containing compound	BP	0.01
	GO:0001105	RNA polymerase II transcription CoActivator activity	MF	0.0094	GO:0010648	Negative regulation of cell communication	BP	0.016
	GO:0004768	Stearoyl-CoA 9-desaturase activity	MF	0.0094	GO:0006516	Glycoprotein catabolic process	BP	0.02
	GO:0004750	Ribulose-phosphate 3-epimerase activity	MF	0.0094	GO:0015846	Polyamine transport	BP	0.02
	GO:0008081	Phosphoric diester hydrolase activity	MF	0.012	GO:0007186	G-protein coupled receptor signaling pathway	BP	0.024
	GO:0008270	Zinc ion binding	MF	0.013	GO:0007166	Cell surface receptor signaling pathway	BP	0.024
	GO:0016663	Oxidoreductase activity, acting on other nitrogenous compounds as donors, oxygen as acceptor	MF	0.019	GO:0006979	Response to oxidative stress	BP	0.026
	GO:0004373	Glycogen (starch) synthase activity	MF	0.019	GO:0048585	Negative regulation of response to stimulus	BP	0.028
	GO:0016210	Naringenin-chalcone synthase activity	MF	0.019	GO:0006030	Chitin metabolic process	BP	0.031
	GO:0042284	Sphingolipid delta-4 desaturase activity	MF	0.019	GO:0006359	Regulation of transcription from RNA polymerase III promoter	BP	0.031
	GO:0046570	Methylthioribulose 1-phosphate dehydratase activity	MF	0.019	GO:0006730	One-carbon metabolic process	BP	0.038
	GO:0001190	RNA polymerase II transcription factor binding transcription factor activity involved in positive regulation of transcription	MF	0.019	GO:1901071	Glucosamine-containing compound metabolic process	BP	0.038
	GO:0001134	Transcription factor recruiting transcription factor activity	MF	0.019	GO:0006022	Aminoglycan metabolic process	BP	0.038
	GO:0015205	Nucleobase transmembrane transporter activity	MF	0.019	GO:0000302	Response to reactive oxygen species	BP	0.038
	GO:0005345	Purine nucleobase transmembrane transporter activity	MF	0.019	GO:0006555	Methionine metabolic process	BP	0.039
	GO:0004846	Urate oxidase activity	MF	0.019	GO:0042787	Protein ubiquitination involved in ubiquitin-dependent protein catabolic process	BP	0.045
	GO:0004175	Endopeptidase activity	MF	0.02	GO:0031023	Microtubule organizing center organization	BP	0.045
	GO:0008810	Cellulase activity	MF	0.028	GO:0042542	Response to hydrogen peroxide	BP	0.045
	GO:0003993	Acid phosphatase activity	MF	0.028	GO:0051300	Spindle pole body organization	BP	0.045
	GO:0001104	RNA polymerase II transcription cofactor activity	MF	0.028	GO:0003989	Acetyl-CoA carboxylase activity	MF	0.00021
	GO:0016857	Racemase and epimerase activity, acting on carbohydrates and derivatives	MF	0.028	GO:0016491	Oxidoreductase activity	MF	0.00021
	GO:0016841	Ammonia-lyase activity	MF	0.028	GO:0016798	Hydrolase activity, acting on glycosyl bonds	MF	0.00046
	GO:0042578	Phosphoric ester hydrolase activity	MF	0.029	GO:0016421	CoA-carboxylase activity	MF	0.0008
	GO:0016854	Racemase and epimerase activity	MF	0.037	GO:0004075	Biotin carboxylase activity	MF	0.0008
	GO:0046914	Transition metal ion binding	MF	0.043	GO:0016885	Ligase activity, forming carbon-carbon bonds	MF	0.0019
	GO:0003824	Catalytic activity	MF	0.045	GO:0004089	Carbonate dehydratase activity	MF	0.0035
	GO:0016840	Carbon-nitrogen lyase activity	MF	0.046	GO:0004020	Adenylylsulfate kinase activity	MF	0.0035
					GO:0016614	Oxidoreductase activity, acting on CH-OH group of donors	MF	0.0049
	Cluster A2				GO:0016209	Antioxidant activity	MF	0.0058
	GO ID	GO Term	Category a	p-value b	GO:0016684	Oxidoreductase activity, acting on peroxide as acceptor	MF	0.0094
	GO:0009311	Oligosaccharide metabolic process	BP	0.00021	GO:0004601	Peroxidase activity	MF	0.0094
	GO:0016052	Carbohydrate catabolic process	BP	0.00034	GO:0001047	Core promoter binding	MF	0.01
	GO:0005975	Carbohydrate metabolic process	BP	0.00036	GO:0016667	Oxidoreductase activity, acting on a sulfur group of donors	MF	0.017
	GO:0005976	Polysaccharide metabolic process	BP	0.00039	GO:0004553	Hydrolase activity, hydrolyzing o-glycosyl compounds	MF	0.021
	GO:0000272	Polysaccharide catabolic process	BP	0.00056	GO:0008484	Sulfuric ester hydrolase activity	MF	0.031
	GO:0055114	Oxidation-reduction process	BP	0.0022	GO:0003824	Catalytic activity	MF	0.037
	GO:0000256	Allantoin catabolic process	BP	0.0031	GO:0043565	Sequence-specific dna binding	MF	0.049
	GO:0000255	Allantoin metabolic process	BP	0.0031
	GO:0043603	Cellular amide metabolic process	BP	0.0031	Cluster B3
	GO:0006096	Glycolysis	BP	0.0032	GO ID	GO Term	Category a	p-value b
	GO:0003333	Amino acid transmembrane transport	BP	0.0062	GO:0016054	Organic acid catabolic process	BP	1.9e-06
	GO:0006865	Amino acid transport	BP	0.0063	GO:0046395	Carboxylic acid catabolic process	BP	1.9e-06
	GO:0015849	Organic acid transport	BP	0.0067	GO:0044282	Small molecule catabolic process	BP	4.3e-06
	GO:0046942	Carboxylic acid transport	BP	0.0067	GO:0044712	Single-organism catabolic process	BP	1.1e-05
	GO:0044724	Single-organism carbohydrate catabolic process	BP	0.0074	GO:0009062	Fatty acid catabolic process	BP	1.8e-05
	GO:0044723	Single-organism carbohydrate metabolic process	BP	0.0078	GO:0072329	Monocarboxylic acid catabolic process	BP	4.3e-05
	GO:0030448	Hyphal growth	BP	0.0089	GO:0044242	Cellular lipid catabolic process	BP	5.5e-05
	GO:0006012	Galactose metabolic process	BP	0.0089	GO:0019629	Propionate catabolic process, 2-methylcitrate cycle	BP	9.1e-05
	GO:0006144	Purine nucleobase metabolic process	BP	0.01	GO:0046459	Short-chain fatty acid metabolic process	BP	0.00018
	GO:0032787	Monocarboxylic acid metabolic process	BP	0.01	GO:0019626	Short-chain fatty acid catabolic process	BP	0.00018
	GO:0044264	Cellular polysaccharide metabolic process	BP	0.015	GO:0019543	Propionate catabolic process	BP	0.00018
	GO:0019627	Urea metabolic process	BP	0.015	GO:0019541	Propionate metabolic process	BP	0.00018
	GO:0006474	N-terminal protein amino acid acetylation	BP	0.017	GO:0016042	Lipid catabolic process	BP	0.00023
	GO:0009088	Threonine biosynthetic process	BP	0.017	GO:0044281	Small molecule metabolic process	BP	0.00043
	GO:0018206	Peptidyl-methionine modification	BP	0.017	GO:0019752	Carboxylic acid metabolic process	BP	0.0009
	GO:0017196	N-terminal peptidyl-methionine acetylation	BP	0.017	GO:0043436	Oxoacid metabolic process	BP	0.001
	GO:0009272	Fungal-type cell wall biogenesis	BP	0.019	GO:0006082	Organic acid metabolic process	BP	0.0011
	GO:0006631	Fatty acid metabolic process	BP	0.019	GO:0006544	Glycine metabolic process	BP	0.0011
	GO:0071941	Nitrogen cycle metabolic process	BP	0.02	GO:0006631	Fatty acid metabolic process	BP	0.0013
	GO:0019318	Hexose metabolic process	BP	0.022	GO:0044710	Single-organism metabolic process	BP	0.0022
	GO:0006007	Glucose catabolic process	BP	0.022	GO:0006730	One-carbon metabolic process	BP	0.0023
	GO:0016051	Carbohydrate biosynthetic process	BP	0.024	GO:1901606	α-amino acid catabolic process	BP	0.0049
	GO:0006633	Fatty acid biosynthetic process	BP	0.026	GO:0019478	D-amino acid catabolic process	BP	0.0056
	GO:0019320	Hexose catabolic process	BP	0.026	GO:0032787	Monocarboxylic acid metabolic process	BP	0.0057
	GO:0031365	N-terminal protein amino acid modification	BP	0.028	GO:1901605	α-amino acid metabolic process	BP	0.0082
	GO:0006566	Threonine metabolic process	BP	0.028	GO:0006732	Coenzyme metabolic process	BP	0.0091
	GO:0051691	Cellular oligosaccharide metabolic process	BP	0.028	GO:0009063	Cellular amino acid catabolic process	BP	0.0098
	GO:0043605	Cellular amide catabolic process	BP	0.028	GO:0055114	Oxidation-reduction process	BP	0.01
	GO:0046365	Monosaccharide catabolic process	BP	0.031	GO:0009249	Protein lipoylation	BP	0.011
	GO:0010383	Cell wall polysaccharide metabolic process	BP	0.032	GO:0019464	Glycine decarboxylation via glycine cleavage system	BP	0.011
	GO:0005996	Monosaccharide metabolic process	BP	0.033	GO:0009069	Serine family amino acid metabolic process	BP	0.011
	GO:0044262	Cellular carbohydrate metabolic process	BP	0.036	GO:0051186	Cofactor metabolic process	BP	0.015
	GO:0006094	Gluconeogenesis	BP	0.039	GO:0008615	Pyridoxine biosynthetic process	BP	0.017
	GO:0044247	Cellular polysaccharide catabolic process	BP	0.04	GO:0008614	Pyridoxine metabolic process	BP	0.017
	GO:0015711	Organic anion transport	BP	0.04	GO:0046416	D-amino acid metabolic process	BP	0.017
	GO:0072330	Monocarboxylic acid biosynthetic process	BP	0.047	GO:0042819	Vitamin B6 biosynthetic process	BP	0.022
	GO:0006696	Ergosterol biosynthetic process	BP	0.047	GO:0042816	Vitamin B6 metabolic process	BP	0.022
	GO:0016129	Phytosteroid biosynthetic process	BP	0.047	GO:0006546	Glycine catabolic process	BP	0.022
	GO:0016128	Phytosteroid metabolic process	BP	0.047	GO:0009071	Serine family amino acid catabolic process	BP	0.022
	GO:0008204	Ergosterol metabolic process	BP	0.047	GO:0018065	Protein-cofactor linkage	BP	0.022
	GO:0046364	Monosaccharide biosynthetic process	BP	0.047	GO:0044248	Cellular catabolic process	BP	0.024
	GO:0044108	Cellular alcohol biosynthetic process	BP	0.047	GO:0044283	Small molecule biosynthetic process	BP	0.025
	GO:0044107	Cellular alcohol metabolic process	BP	0.047	GO:0035999	Tetrahydrofolate interconversion	BP	0.028
	GO:0019319	Hexose biosynthetic process	BP	0.047	GO:0009108	Coenzyme biosynthetic process	BP	0.028
	GO:0006082	Organic acid metabolic process	BP	0.049	GO:0044711	Single-organism biosynthetic process	BP	0.031
	GO:0005576	Extracellular region	CC	0.00098	GO:0042823	Pyridoxal phosphate biosynthetic process	BP	0.033
	GO:0005788	Endoplasmic reticulum lumen	CC	0.0015	GO:0042822	Pyridoxal phosphate metabolic process	BP	0.033
	GO:0031248	Protein acetyltransferase complex	CC	0.0031	GO:0006635	Fatty acid beta-oxidation	BP	0.033
	GO:0017177	Glucosidase II complex	CC	0.0031	GO:0034440	Lipid oxidation	BP	0.033
	GO:0031414	N-terminal protein acetyltransferase complex	CC	0.0031	GO:0019395	Fatty acid oxidation	BP	0.033
	GO:0009277	Fungal-type cell wall	CC	0.04	GO:0006520	Cellular amino acid metabolic process	BP	0.036
	GO:0003824	Catalytic activity	MF	2.8e-09	GO:1901575	Organic substance catabolic process	BP	0.037
	GO:0016491	Oxidoreductase activity	MF	1.8e-07	GO:0046653	Tetrahydrofolate metabolic process	BP	0.039
	GO:0015926	Glucosidase activity	MF	8.8e-06	GO:0044255	Cellular lipid metabolic process	BP	0.039
	GO:0016717	Oxidoreductase activity, acting on paired donors, with oxidation of a pair of donors resulting in the reduction of molecular oxygen to two molecules of water	MF	0.00013	GO:1901564	Organonitrogen compound metabolic process	BP	0.044
	GO:0070704	Sterol desaturase activity	MF	0.00017	GO:0051188	Cofactor biosynthetic process	BP	0.047
	GO:0005506	Iron ion binding	MF	0.0004	GO:0006744	Ubiquinone biosynthetic process	BP	0.05
	GO:0030246	Carbohydrate binding	MF	0.00098	GO:0006743	Ubiquinone metabolic process	BP	0.05
	GO:0016705	Oxidoreductase activity, acting on paired donors, with incorporation or reduction of molecular oxygen	MF	0.0015	GO:0045426	Quinone cofactor biosynthetic process	BP	0.05
	GO:0004558	α-glucosidase activity	MF	0.0016	GO:0042375	Quinone cofactor metabolic process	BP	0.05
	GO:0004497	Monooxygenase activity	MF	0.0018	GO:0042181	Ketone biosynthetic process	BP	0.05
	GO:0000248	C-5 sterol desaturase activity	MF	0.0031	GO:1901663	Quinone biosynthetic process	BP	0.05
	GO:0008767	Udp-galactopyranose mutase activity	MF	0.0031	GO:1901661	Quinone metabolic process	BP	0.05
	GO:0033919	Glucan 1,3-α-glucosidase activity	MF	0.0031	GO:0005960	Glycine cleavage complex	CC	0.011
	GO:0016661	Oxidoreductase activity, acting on other nitrogenous compounds as donors	MF	0.005	GO:0005739	Mitochondrion	CC	0.019
	GO:0004661	Protein geranylgeranyltransferase activity	MF	0.0089	GO:0005782	Peroxisomal matrix	CC	0.022
	GO:0004596	Peptide α-n-acetyltransferase activity	MF	0.0089	GO:0031907	Microbody lumen	CC	0.022
	GO:0034212	Peptide n-acetyltransferase activity	MF	0.0089	GO:0044429	Mitochondrial part	CC	0.022
	GO:0016813	Hydrolase activity, acting on carbon-nitrogen (but not peptide) bonds, in linear amidines	MF	0.0089	GO:0009277	Fungal-type cell wall	CC	0.033
	GO:0015171	Amino acid transmembrane transporter activity	MF	0.0091	GO:0005763	Mitochondrial small ribosomal subunit	CC	0.039
	GO:0004519	Endonuclease activity	MF	0.013	GO:0000314	Organellar small ribosomal subunit	CC	0.039
	GO:0004553	Hydrolase activity, hydrolyzing o-glycosyl compounds	MF	0.014	GO:0003995	Acyl-CoA dehydrogenase activity	MF	0.00063
	GO:0004518	Nuclease activity	MF	0.016	GO:0008682	2-octoprenyl-3-methyl-6-methoxy-1,4-benzoquinone hydroxylase activity	MF	0.0056
	GO:0004347	Glucose-6-phosphate isomerase activity	MF	0.017	GO:0051499	D-aminoacyl-tRNA deacylase activity	MF	0.0056
	GO:0019842	Vitamin binding	MF	0.02	GO:0004451	Isocitrate lyase activity	MF	0.011
	GO:0016788	Hydrolase activity, acting on ester bonds	MF	0.02	GO:0047547	2-methylcitrate dehydratase activity	MF	0.011
	GO:0046943	Carboxylic acid transmembrane transporter activity	MF	0.02	GO:0004043	L-aminoadipate-semialdehyde dehydrogenase activity	MF	0.011
	GO:0005342	Organic acid transmembrane transporter activity	MF	0.02	GO:0046421	Methylisocitrate lyase activity	MF	0.011
	GO:0008514	Organic anion transmembrane transporter activity	MF	0.022	GO:0031177	Phosphopantetheine binding	MF	0.017
	GO:0016765	Transferase activity, transferring alkyl or aryl (other than methyl) groups	MF	0.023	GO:0016627	Oxidoreductase activity, acting on the ch-ch group of donors	MF	0.02
	GO:0043169	Cation binding	MF	0.026	GO:0050660	Flavin adenine dinucleotide binding	MF	0.021
	GO:0050662	Coenzyme binding	MF	0.027	GO:0004372	Glycine hydroxymethyltransferase activity	MF	0.022
	GO:0016787	Hydrolase activity	MF	0.027	GO:0034511	U3 snoRNA binding	MF	0.022
	GO:0008318	Protein prenyltransferase activity	MF	0.028	GO:0072341	Modified amino acid binding	MF	0.022
	GO:0016837	Carbon-oxygen lyase activity, acting on polysaccharides	MF	0.028	GO:0003988	Acetyl-CoA c-acyltransferase activity	MF	0.033
	GO:0046906	Tetrapyrrole binding	MF	0.031	GO:0048037	Cofactor binding	MF	0.038
	GO:0020037	Heme binding	MF	0.031	GO:0016408	C-acyltransferase activity	MF	0.044
	GO:0046872	Metal ion binding	MF	0.034	GO:0051537	2 iron, 2 sulfur cluster binding	MF	0.044
	GO:0008509	Anion transmembrane transporter activity	MF	0.034	GO:0016742	Hydroxymethyl-, formyl- and related transferase activity	MF	0.044
	GO:0046914	Transition metal ion binding	MF	0.038	GO:0016833	Oxo-acid-lyase activity	MF	0.05
	GO:0016835	Carbon-oxygen lyase activity	MF	0.04
	GO:0016829	Lyase activity	MF	0.05
	Cluster A3
	GO ID	GO Term	Category a	p-value b
	GO:0032543	Mitochondrial translation	BP	3.2e-12
	GO:0007005	Mitochondrion organization	BP	7.6e-09
	GO:0055114	Oxidation-reduction process	BP	3.4e-07
	GO:0019752	Carboxylic acid metabolic process	BP	4e-07
	GO:0043436	Oxoacid metabolic process	BP	6.7e-07
	GO:0006082	Organic acid metabolic process	BP	7.9e-07
	GO:0006520	Cellular amino acid metabolic process	BP	1.4e-06
	GO:0006531	Aspartate metabolic process	BP	8.9e-06
	GO:0044710	Single-organism metabolic process	BP	1.1e-05
	GO:0006412	Translation	BP	9e-05
	GO:0006081	Cellular aldehyde metabolic process	BP	0.00012
	GO:0006532	Aspartate biosynthetic process	BP	0.00016
	GO:0006097	Glyoxylate cycle	BP	0.00016
	GO:0046487	Glyoxylate metabolic process	BP	0.00016
	GO:0046373	L-arabinose metabolic process	BP	0.00016
	GO:0019566	Arabinose metabolic process	BP	0.00016
	GO:0043650	Dicarboxylic acid biosynthetic process	BP	0.00019
	GO:1901564	Organonitrogen compound metabolic process	BP	0.00026
	GO:1901566	Organonitrogen compound biosynthetic process	BP	0.00026
	GO:0043648	Dicarboxylic acid metabolic process	BP	0.00038
	GO:0009063	Cellular amino acid catabolic process	BP	0.00048
	GO:1901607	α-amino acid biosynthetic process	BP	0.00087
	GO:1901605	α-amino acid metabolic process	BP	0.00092
	GO:0008652	Cellular amino acid biosynthetic process	BP	0.00092
	GO:0016054	Organic acid catabolic process	BP	0.001
	GO:0046395	Carboxylic acid catabolic process	BP	0.001
	GO:0016053	Organic acid biosynthetic process	BP	0.0012
	GO:0046394	Carboxylic acid biosynthetic process	BP	0.0012
	GO:0033014	Tetrapyrrole biosynthetic process	BP	0.0013
	GO:0033013	Tetrapyrrole metabolic process	BP	0.0013
	GO:0044283	Small molecule biosynthetic process	BP	0.0014
	GO:0044281	Small molecule metabolic process	BP	0.0019
	GO:0006783	Heme biosynthetic process	BP	0.0022
	GO:0042168	Heme metabolic process	BP	0.0022
	GO:0044282	Small molecule catabolic process	BP	0.0031
	GO:0044711	Single-organism biosynthetic process	BP	0.0033
	GO:0005975	Carbohydrate metabolic process	BP	0.0037
	GO:0043039	TRNA aminoacylation	BP	0.004
	GO:0043038	Amino acid activation	BP	0.004
	GO:0009069	Serine family amino acid metabolic process	BP	0.0042
	GO:0008152	Metabolic process	BP	0.0043
	GO:0046148	Pigment biosynthetic process	BP	0.0047
	GO:0006626	Protein targeting to mitochondrion	BP	0.0058
	GO:0042440	Pigment metabolic process	BP	0.0058
	GO:0070585	Protein localization to mitochondrion	BP	0.0071
	GO:0072655	Establishment of protein localization to mitochondrion	BP	0.0071
	GO:0006779	Porphyrin-containing compound biosynthetic process	BP	0.0075
	GO:0006778	Porphyrin-containing compound metabolic process	BP	0.0075
	GO:0046471	Phosphatidylglycerol metabolic process	BP	0.0087
	GO:0005996	Monosaccharide metabolic process	BP	0.0093
	GO:0044712	Single-organism catabolic process	BP	0.0095
	GO:0009082	Branched-chain amino acid biosynthetic process	BP	0.0096
	GO:0006544	Glycine metabolic process	BP	0.011
	GO:0019321	Pentose metabolic process	BP	0.011
	GO:0044743	Intracellular protein transmembrane import	BP	0.012
	GO:0051186	Cofactor metabolic process	BP	0.013
	GO:0006418	tRNA aminoacylation for protein translation	BP	0.014
	GO:0009081	Branched-chain amino acid metabolic process	BP	0.015
	GO:0009070	Serine family amino acid biosynthetic process	BP	0.015
	GO:0006546	Glycine catabolic process	BP	0.017
	GO:0009071	Serine family amino acid catabolic process	BP	0.017
	GO:0008643	Carbohydrate transport	BP	0.018
	GO:1901606	α-amino acid catabolic process	BP	0.018
	GO:0051188	Cofactor biosynthetic process	BP	0.019
	GO:0055085	Transmembrane transport	BP	0.021
	GO:0006839	Mitochondrial transport	BP	0.022
	GO:0032787	Monocarboxylic acid metabolic process	BP	0.027
	GO:0065002	Intracellular protein transmembrane transport	BP	0.029
	GO:0006637	Acyl-CoA metabolic process	BP	0.031
	GO:0035383	Thioester metabolic process	BP	0.031
	GO:0071806	Protein transmembrane transport	BP	0.036
	GO:0006094	Gluconeogenesis	BP	0.038
	GO:0007007	Inner mitochondrial membrane organization	BP	0.039
	GO:0051131	Chaperone-mediated protein complex assembly	BP	0.039
	GO:0006767	Water-soluble vitamin metabolic process	BP	0.046
	GO:0006766	Vitamin metabolic process	BP	0.046
	GO:0046364	Monosaccharide biosynthetic process	BP	0.046
	GO:0019319	Hexose biosynthetic process	BP	0.046
	GO:0005739	Mitochondrion	CC	2.8e-17
	GO:0044429	Mitochondrial part	CC	1.9e-10
	GO:0005759	Mitochondrial matrix	CC	3.7e-08
	GO:0005761	Mitochondrial ribosome	CC	6.4e-07
	GO:0000313	Organellar ribosome	CC	6.4e-07
	GO:0005762	Mitochondrial large ribosomal subunit	CC	8.7e-07
	GO:0000315	Organellar large ribosomal subunit	CC	8.7e-07
	GO:0005840	Ribosome	CC	2.7e-06
	GO:0044444	Cytoplasmic part	CC	2.7e-05
	GO:0005737	Cytoplasm	CC	6.4e-05
	GO:0005740	Mitochondrial envelope	CC	6.9e-05
	GO:0031966	Mitochondrial membrane	CC	9.3e-05
	GO:0015934	Large ribosomal subunit	CC	0.00019
	GO:0005743	Mitochondrial inner membrane	CC	0.00077
	GO:0044391	Ribosomal subunit	CC	0.00079
	GO:0019866	Organelle inner membrane	CC	0.00097
	GO:0031975	Envelope	CC	0.0039
	GO:0031967	Organelle envelope	CC	0.0039
	GO:0044455	Mitochondrial membrane part	CC	0.0095
	GO:0009295	Nucleoid	CC	0.015
	GO:0042645	Mitochondrial nucleoid	CC	0.015
	GO:0042579	Microbody	CC	0.032
	GO:0005777	Peroxisome	CC	0.032
	GO:0016620	Oxidoreductase activity, acting on the aldehyde or oxo group of donors, nad or nadp as acceptor	MF	1.6e-06
	GO:0008483	Transaminase activity	MF	5.4e-06
	GO:0016769	Transferase activity, transferring nitrogenous groups	MF	5.4e-06
	GO:0016491	Oxidoreductase activity	MF	5.8e-06
	GO:0016903	Oxidoreductase activity, acting on the aldehyde or oxo group of donors	MF	2e-05
	GO:0016832	Aldehyde-lyase activity	MF	0.00012
	GO:0004022	Alcohol dehydrogenase (nad) activity	MF	0.00016
	GO:0070546	L-phenylalanine aminotransferase activity	MF	0.00027
	GO:0080130	L-phenylalanine:2-oxoglutarate aminotransferase activity	MF	0.00027
	GO:0003824	Catalytic activity	MF	0.00029
	GO:0016616	Oxidoreductase activity, acting on the ch-oh group of donors, nad or nadp as acceptor	MF	0.00034
	GO:0016798	Hydrolase activity, acting on glycosyl bonds	MF	0.00058
	GO:0004069	L-aspartate:2-oxoglutarate aminotransferase activity	MF	0.00063
	GO:0016614	Oxidoreductase activity, acting on ch-oh group of donors	MF	0.00077
	GO:0003735	Structural constituent of ribosome	MF	0.001
	GO:0016830	Carbon-carbon lyase activity	MF	0.0012
	GO:0048037	Cofactor binding	MF	0.0025
	GO:0016782	Transferase activity, transferring sulfur-containing groups	MF	0.0029
	GO:0004612	Phosphoenolpyruvate carboxykinase (ATP) activity	MF	0.003
	GO:0004611	Phosphoenolpyruvate carboxykinase activity	MF	0.003
	GO:0046556	α-n-arabinofuranosidase activity	MF	0.003
	GO:0033754	Indoleamine 2,3-dioxygenase activity	MF	0.003
	GO:0004029	Aldehyde dehydrogenase (NAD) activity	MF	0.0087
	GO:0008237	Metallopeptidase activity	MF	0.011
	GO:0004457	Lactate dehydrogenase activity	MF	0.017
	GO:0016898	Oxidoreductase activity, acting on the ch-oh group of donors, cytochrome as acceptor	MF	0.017
	GO:0022891	Substrate-specific transmembrane transporter activity	MF	0.017
	GO:0022892	Substrate-specific transporter activity	MF	0.017
	GO:0008270	Zinc ion binding	MF	0.018
	GO:0046914	Transition metal ion binding	MF	0.018
	GO:0051087	Chaperone binding	MF	0.019
	GO:0005215	Transporter activity	MF	0.027
	GO:0016676	Oxidoreductase activity, acting on a heme group of donors, oxygen as acceptor	MF	0.027
	GO:0016675	Oxidoreductase activity, acting on a heme group of donors	MF	0.027
	GO:0016671	Oxidoreductase activity, acting on a sulfur group of donors, disulfide as acceptor	MF	0.027
	GO:0004129	Cytochrome-c oxidase activity	MF	0.027
	GO:0015002	Heme-copper terminal oxidase activity	MF	0.027
	GO:0016783	Sulfurtransferase activity	MF	0.027
	GO:0051287	NAD binding	MF	0.03
	GO:0046915	Transition metal ion transmembrane transporter activity	MF	0.031
	GO:0004222	Metalloendopeptidase activity	MF	0.031
	GO:0022857	Transmembrane transporter activity	MF	0.033
	GO:0005198	Structural molecule activity	MF	0.038
	GO:0019238	Cyclohydrolase activity	MF	0.039
	GO:0003924	GTPase activity	MF	0.045
	GO:0016829	Lyase activity	MF	0.046
	GO:0030170	Pyridoxal phosphate binding	MF	0.05
	Cluster A4
	GO ID	GO Term	Category a	p-value b
	GO:0007005	Mitochondrion organization	BP	2.2e-06
	GO:0032543	Mitochondrial translation	BP	4.3e-06
	GO:0009062	Fatty acid catabolic process	BP	0.00041
	GO:0072329	Monocarboxylic acid catabolic process	BP	0.00095
	GO:0044242	Cellular lipid catabolic process	BP	0.0012
	GO:0035435	Phosphate ion transmembrane transport	BP	0.0024
	GO:0006635	Fatty acid beta-oxidation	BP	0.0035
	GO:0034440	Lipid oxidation	BP	0.0035
	GO:0019395	Fatty acid oxidation	BP	0.0035
	GO:0016042	Lipid catabolic process	BP	0.0046
	GO:0044282	Small molecule catabolic process	BP	0.0056
	GO:0055114	Oxidation-reduction process	BP	0.0064
	GO:0006817	Phosphate ion transport	BP	0.0064
	GO:0035725	Sodium ion transmembrane transport	BP	0.0064
	GO:0030001	Metal ion transport	BP	0.0075
	GO:0044712	Single-organism catabolic process	BP	0.01
	GO:0006814	Sodium ion transport	BP	0.012
	GO:0006400	TRNA modification	BP	0.014
	GO:0018343	Protein farnesylation	BP	0.016
	GO:0015680	Intracellular copper ion transport	BP	0.016
	GO:0046713	Borate transport	BP	0.016
	GO:0042149	Cellular response to glucose starvation	BP	0.016
	GO:0070126	Mitochondrial translational termination	BP	0.016
	GO:0032787	Monocarboxylic acid metabolic process	BP	0.019
	GO:0006631	Fatty acid metabolic process	BP	0.023
	GO:0016054	Organic acid catabolic process	BP	0.023
	GO:0046395	Carboxylic acid catabolic process	BP	0.023
	GO:0070783	Growth of unicellular organism as a thread of attached cells	BP	0.025
	GO:0044182	Filamentous growth of a population of unicellular organisms	BP	0.028
	GO:0009437	Carnitine metabolic process	BP	0.031
	GO:0032990	Cell part morphogenesis	BP	0.031
	GO:0006577	Amino-acid betaine metabolic process	BP	0.031
	GO:0016233	Telomere capping	BP	0.031
	GO:0090338	Positive regulation of formin-nucleated actin cable assembly	BP	0.031
	GO:0090337	Regulation of formin-nucleated actin cable assembly	BP	0.031
	GO:0032447	Protein urmylation	BP	0.031
	GO:0070649	Formin-nucleated actin cable assembly	BP	0.031
	GO:0071039	Nuclear polyadenylation-dependent cut catabolic process	BP	0.031
	GO:0070584	Mitochondrion morphogenesis	BP	0.031
	GO:0032233	Positive regulation of actin filament bundle assembly	BP	0.031
	GO:0019563	Glycerol catabolic process	BP	0.031
	GO:0019405	Alditol catabolic process	BP	0.031
	GO:0030258	Lipid modification	BP	0.032
	GO:0006996	Organelle organization	BP	0.033
	GO:0008033	tRNA processing	BP	0.041
	GO:0015698	Inorganic anion transport	BP	0.046
	GO:0046019	Regulation of transcription from RNA polymerase II promoter by pheromones	BP	0.046
	GO:0009373	Regulation of transcription by pheromones	BP	0.046
	GO:0002143	tRNA wobble position uridine thiolation	BP	0.046
	GO:0070676	Intralumenal vesicle formation	BP	0.046
	GO:0071043	Cut metabolic process	BP	0.046
	GO:0071034	Cut catabolic process	BP	0.046
	GO:0032231	Regulation of actin filament bundle assembly	BP	0.046
	GO:0019629	Propionate catabolic process, 2-methylcitrate cycle	BP	0.046
	GO:1901616	Organic hydroxy compound catabolic process	BP	0.046
	GO:0046174	Polyol catabolic process	BP	0.046
	GO:0046164	Alcohol catabolic process	BP	0.046
	GO:0005762	Mitochondrial large ribosomal subunit	CC	6e-07
	GO:0000315	Organellar large ribosomal subunit	CC	6e-07
	GO:0005761	Mitochondrial ribosome	CC	1.4e-05
	GO:0000313	Organellar ribosome	CC	1.4e-05
	GO:0015934	Large ribosomal subunit	CC	0.0001
	GO:0005759	Mitochondrial matrix	CC	0.00048
	GO:0044429	Mitochondrial part	CC	0.00085
	GO:0044391	Ribosomal subunit	CC	0.0017
	GO:0005739	Mitochondrion	CC	0.0028
	GO:0042579	Microbody	CC	0.014
	GO:0005777	Peroxisome	CC	0.014
	GO:0042597	Periplasmic space	CC	0.016
	GO:0005840	Ribosome	CC	0.02
	GO:0005886	Plasma membrane	CC	0.024
	GO:0016586	RSC complex	CC	0.031
	GO:0000815	ESCRT III complex	CC	0.031
	GO:0005758	Mitochondrial intermembrane space	CC	0.039
	GO:0031970	Organelle envelope lumen	CC	0.042
	GO:0033989	3α,7α,12α-trihydroxy-5beta-cholest-24-enoyl-CoA hydratase activity	MF	0.00024
	GO:0003857	3-hydroxyacyl-CoA dehydrogenase activity	MF	0.00072
	GO:0015319	Sodium:inorganic phosphate symporter activity	MF	0.00072
	GO:0015296	Anion:cation symporter activity	MF	0.00072
	GO:0005436	Sodium : phosphate symporter activity	MF	0.00072
	GO:0015114	Phosphate ion transmembrane transporter activity	MF	0.00072
	GO:0015294	Solute : cation symporter activity	MF	0.0035
	GO:0015293	Symporter activity	MF	0.0035
	GO:0005315	Inorganic phosphate transmembrane transporter activity	MF	0.0035
	GO:0003735	Structural constituent of ribosome	MF	0.0078
	GO:0015081	Sodium ion transmembrane transporter activity	MF	0.0082
	GO:0005507	Copper ion binding	MF	0.015
	GO:0016746	Transferase activity, transferring acyl groups	MF	0.015
	GO:0050440	2-methylcitrate synthase activity	MF	0.016
	GO:0018580	Nitronate monooxygenase activity	MF	0.016
	GO:0003860	3-hydroxyisobutyryl-CoA hydrolase activity	MF	0.016
	GO:0052905	TRNA (guanine(9)-n(1))-methyltransferase activity	MF	0.016
	GO:0016703	Oxidoreductase activity, acting on single donors with incorporation of molecular oxygen, incorporation of one atom of oxygen (inteRNAi monooxygenases or inteRNAi mixed function oxidases)	MF	0.016
	GO:0015103	Inorganic anion transmembrane transporter activity	MF	0.022
	GO:0046873	Metal ion transmembrane transporter activity	MF	0.023
	GO:0016491	Oxidoreductase activity	MF	0.027
	GO:1901677	Phosphate transmembrane transporter activity	MF	0.028
	GO:0016531	Copper chaperone activity	MF	0.031
	GO:0016530	Metallochaperone activity	MF	0.031
	GO:0016406	Carnitine o-acyltransferase activity	MF	0.031
	GO:0016289	CoA hydrolase activity	MF	0.031
	GO:0016149	Translation release factor activity, codon specific	MF	0.031
	GO:0004108	Citrate (SI)-synthase activity	MF	0.031
	GO:0004092	Carnitine o-acetyltransferase activity	MF	0.031
	GO:0042132	Fructose 1,6-bisphosphate 1-phosphatase activity	MF	0.031
	GO:0008131	Primary amine oxidase activity	MF	0.031
	GO:0052851	Ferric-chelate reductase (NADPH) activity	MF	0.031
	GO:0016723	Oxidoreductase activity, oxidizing metal ions, nad or nadp as acceptor	MF	0.031
	GO:0019843	rRNA binding	MF	0.035
	GO:0005198	Structural molecule activity	MF	0.045
	GO:0000175	3'-5'-exoribonuclease activity	MF	0.046
	GO:0048038	Quinone binding	MF	0.046
	GO:0003747	Translation release factor activity	MF	0.046
	GO:0009019	TRNA (guanine-n1-)-methyltransferase activity	MF	0.046
	GO:0008079	Translation termination factor activity	MF	0.046
	GO:0016722	Oxidoreductase activity, oxidizing metal ions	MF	0.046
	GO:0042802	Identical protein binding	MF	0.048
	a Go categories include Biological Process (BP), Cellular Component (CC) and Molecular Function (MF)
	b Enrichment testing was conducted using a Fisher's exact test to determine GO terms enriched in the list of highly expressed genes compared the entire gene complement
